# Supplementary material for: PNPLA3-I148M genetic variant rewires lipid metabolism to drive programmed cell death in human hepatocytes
Source: JCI Insight. 2025 Oct 21;10(23):e193805. doi: 10.1172/jci.insight.193805 (PMC12890524; doi:10.1172/jci.insight.193805)
Supplement: Supporting data values [file jciinsight-10-193805-s059.xlsx]

## Sheet: Figure 1
Figure 1A
Adipophilin	PNPLA3 WT	PNPLA3 I148M		Lipid Droplets	PNPLA3 WT	PNPLA3 I148M
	5	28			19.0525	100
	6	19			14.0004	96.4876
	8	25			31.9957	98.1061
	10	17			100	83.0162
	9	18			83.4513	100
	16	22			14.6045	88.9767
	10	20			15.8556
	14	18			8.58881
	10	14			56.2262
	13	10			87.2797
	6	26
	8	20
	10	15
	9	11
	25	13
Figure 1B
ATF6	PNPLA3 WT	PNPLA3 WT	PNPLA3 I148M	PNPLA3 I148M		CHOP	PNPLA3 WT	PNPLA3 I148M
	Positive Nuclei	Negative Nuclei	Positive Nuclei	Negative Nuclei			74.565	103.952
	42.7346	57.2654	93.4723	6.52765			64.323	103.75
	44.6929	55.3071	65.9733	34.0267			64.583	96.922
	74.8059	25.1941	84.0744	15.9256			75.052	106.718
							64.142	73.2
							65.619	65.08
							63.026	74.506
							67.385	68.216
							66.026	70.783
							73.789	68.573
							64.793	70.639
							72.323	77.5
Figure 1C
HSPA5	PNPLA3 WT	PNPLA3 WT
	0.574855	3.48558
	3.36336	3.05862
	0.255724	5.81419
	0.739988	7.72877
	0.0660704	5.68499
Figure 1D
uXBP1	PNPLA3 WT	PNPLA3 WT		sXBP1	PNPLA3 WT	PNPLA3 WT
	0.819655	0.717471			0.180345	0.282529
	0.798928	0.583794			0.201072	0.416206
	0.815887	0.736239			0.184113	0.263761
	0.689337	0.714033			0.310663	0.285967
	0.822434	0.772783			0.177565	0.227217
	0.810892	0.409659			0.189108	0.590341
	0.771403	0.701011			0.228597	0.298989
	0.793848	0.700986			0.206152	0.299014
	0.903692	0.639766			0.0963077	0.360234

## Sheet: Figure 2
Figure 2A				Figure 2B				Figure 2C				Figure 2D						Figure 2E				Figure 2E
Form Factor	PNPLA3 WT	PNPLA3 I148M		MT-CO1	PNPLA3 WT	PNPLA3 I148M		MitoSOX	PNPLA3 WT	PNPLA3 I148M		Total ATP	PNPLA3 WT	PNPLA3 I148M				Basal OCR	PNPLA3 WT	PNPLA3 I148M		Lipidomics	FC	log2(FC)	raw.pval	-log10(raw.pval)	Base_lipid	first_FA_Total_FA	Second_FA	Abs(log2(FC))
	4.20168	1.17096			0.552492	0.265712			74.439	72.407			1	0.6563					11.6442	62.4647		TAG(58:6_FA22:5)	3.301	1.7229	0.00030499	3.5157	TAG	2.42083	0.920139	1.7229
	2.57069	1.09529			1.3335	0.252398			40.969	56.249			0.987	0.73554					87.908	54.0563		TAG(58:8_FA22:5)	4.9925	2.3198	0.00044023	3.3563	TAG	2.42222	0.920139	2.3198
	1.41643	1.15875			1.00008	0.653955			50.81	83.731			1.03245	0.73245					49.2597	89.5912		TAG(54:6_FA20:3)	7.7928	2.9621	0.00049981	3.3012	TAG	2.25417	0.835417	2.9621
	1.30378	1.1325			1.2329	0.441478			44.765	50.844			0.964752	0.868743					101.105	22.0335		TAG(58:7_FA22:5)	3.3703	1.7529	0.0005515	3.2585	TAG	2.42153	0.920139	1.7529
	1.62338	1.07411			0.995754	0.857904			41.79	65.198			0.89834	0.875362					38.6543	28.2905		LPE(22:4)	6.9432	2.7956	0.00059122	3.2282	LPE	0.919444	N/A	2.7956
	2.15054	1.09529			1.01149	0.233233			45.215	89.608			0.958374	0.788263					88.7864	85.4668		TAG(52:1_FA18:0)	0.25501	-1.9713	0.00062651	3.2031	TAG	2.16736	0.75	1.9713
	1.14943	1.15875			0.713971	0.10581			51.453	93.745									106.333	0.80383		TAG(54:5_FA16:1)	3.8944	1.9614	0.00065645	3.1828	TAG	2.25347	0.667361	1.9614
	2	1.09529			1.76633	0.98616			19.263	98.925		Total ATP	PNPLA3 WT	PNPLA3 WT	PNPLA3 I148M	PNPLA3 I148M			109.65	18.4139		TAG(56:6_FA22:5)	4.3626	2.1252	0.0015505	2.8095	TAG	2.3375	0.920139	2.1252
	3.3557	1.08225			0.399422	0.324256			30.155	97.242			Oligomycin A	2-DG	Oligomycin A	2-DG			68.086	98.7885		TAG(44:2_FA16:0)	3.704	1.8891	0.0026132	2.5828	TAG	1.83472	0.666667	1.8891
	2.57732	1.04275			1.13155	0.916231			32.592	72.491			0.34433	0.763442	0.436341	0.442506			128.871	47.7729		TAG(58:8_FA18:1)	2.7982	1.4845	0.0026683	2.5738	TAG	2.42222	0.750694	1.4845
	1.47929	1.01729			1.51505	0.600228							0.246064	0.701037	0.501621	0.540367			183.089	31.7201		TAG(58:8_FA18:2)	5.0626	2.3399	0.0029925	2.524	TAG	2.42222	0.751389	2.3399
	1.42857	1.19904											0.279963	0.829538	0.429774	0.510216			92.4188	6.91126		TAG(58:9_FA22:5)	4.0913	2.0325	0.0030509	2.5156	TAG	2.42292	0.920139	2.0325
	2.76243	1.23153		MT-CYC	PNPLA3 WT	PNPLA3 I148M							0.37227	0.841032	0.461757	0.597269			25.4121	32.237		TAG(58:7_FA18:1)	3.6277	1.8591	0.0039419	2.4043	TAG	2.42153	0.750694	1.8591
	2.41546	1.19617			1.00014	0.629836							0.292621	0.86118	0.385703	0.513262			123.933	86.1201		TAG(52:1_FA18:1)	0.32956	-1.6014	0.0042646	2.3701	TAG	2.16736	0.750694	1.6014
	2.12766	1.12867			0.281366	0.424796							0.23459	0.805196	0.392906	0.675			135.988	70.8639		TAG(54:5_FA16:0)	2.2577	1.1748	0.0044631	2.3504	TAG	2.25347	0.666667	1.1748
	1.63132	1.1534			1.07187	0.792221													207.449	6.81858		PC(20:2_20:2)	3.0103	1.5899	0.0053939	2.2681	PC	0.834722	0.834722	1.5899
	2.77008	1.12867			0.935531	1.29487													201.437	73.9222		TAG(56:7_FA22:5)	5.6154	2.4894	0.0059846	2.223	TAG	2.33819	0.920139	2.4894
	2.09644	1.27877			1.00309	0.261022													175.994	16.8496		TAG(52:4_FA16:0)	3.1306	1.6464	0.0060531	2.218	TAG	2.16944	0.666667	1.6464
	3.50877	1.0661			0.760597	0.138797														94.1649		TAG(56:6_FA22:4)	4.6392	2.2139	0.0074078	2.1303	TAG	2.3375	0.919444	2.2139
	1.40449	1.08814			1.72069	0.459356														37.6696		TAG(52:6_FA18:2)	16.338	4.0301	0.0075061	2.1246	TAG	2.17083	0.751389	4.0301
	1.78891	1.10497			0.542581	1.25699														8.78294		TAG(56:6_FA16:0)	4.1375	2.0487	0.0075068	2.1245	TAG	2.3375	0.666667	2.0487
	2.21239	1.27065			1.65725	0.740597																TAG(52:5_FA14:0)	4.5776	2.1946	0.0076188	2.1181	TAG	2.17014	0.583333	2.1946
	1.28205	1.18906																ATP linked OCR	PNPLA3 WT	PNPLA3 I148M		TAG(56:7_FA18:2)	8.7182	3.124	0.0080076	2.0965	TAG	2.33819	0.751389	3.124
	2.71003	1.12108		MT-ND1	PNPLA3 WT	PNPLA3 I148M													79.2638	49.8225		TAG(52:3_FA18:2)	2.0555	1.0395	0.0087403	2.0585	TAG	2.16875	0.751389	1.0395
	1.40056	1.10375			0.720549	0.28253													102.856	70.0173		TAG(54:4_FA18:0)	2.3796	1.2507	0.010024	1.9989	TAG	2.25278	0.75	1.2507
	1.43472	1.20627			1.58577	0.315568													87.9174	61.9386		TAG(56:7_FA16:0)	5.0273	2.3298	0.010842	1.9649	TAG	2.33819	0.666667	2.3298
	1.72414	1.15473			1.01731	0.810501													93.1286	76.0625		TAG(56:8_FA22:5)	12.705	3.6673	0.011476	1.9402	TAG	2.33889	0.920139	3.6673
	1.30378	1.11235			1.72847	0.476009													84.3003	108.237		TAG(56:7_FA20:3)	7.5557	2.9176	0.01157	1.9366	TAG	2.33819	0.835417	2.9176
	1.37741	1.1919			1.08741	0.663476													99.3241	51.8107		TAG(56:6_FA20:2)	24.767	4.6303	0.011974	1.9218	TAG	2.3375	0.834722	4.6303
	1.37174	1.12867			1.00069	1.14317													101.152	56.8466		TAG(56:7_FA18:3)	13.212	3.7238	0.014073	1.8516	TAG	2.33819	0.752083	3.7238
	2.13675	1.26582			0.649667	0.264229													108.745	41.7063		TAG(52:6_FA16:1)	4.7176	2.238	0.014196	1.8478	TAG	2.17083	0.667361	2.238
	1.65017	1.12994			1.37304	0.104707													70.1303	63.7351		TAG(56:6_FA20:3)	4.0517	2.0185	0.014304	1.8445	TAG	2.3375	0.835417	2.0185
	2.6738	1.17647			0.374368	0.385415													99.0351	74.0582		TAG(53:3_FA18:2)	4.4853	2.1652	0.014979	1.8245	TAG	2.21042	0.751389	2.1652
	2.00401	1.2285			1.32654	0.998734													135.683	89.3184		TAG(56:7_FA20:4)	3.3826	1.7581	0.015176	1.8189	TAG	2.33819	0.836111	1.7581
	2.00401	1.48588			1.92187	0.686733													146.477	33.2107		TAG(58:6_FA18:0)	2.4818	1.3114	0.015781	1.8019	TAG	2.42083	0.75	1.3114
	2.22717	1.25156																	44.8985	33.4417		TAG(54:7_FA18:3)	9.8538	3.3007	0.016058	1.7943	TAG	2.25486	0.752083	3.3007
	2.28833	1.40056																	84.0802	39.4579		TAG(54:6_FA22:5)	4.7435	2.2459	0.016853	1.7733	TAG	2.25417	0.920139	2.2459
	2.87356	2.05761																	88.5993	58.8867		TAG(56:7_FA16:1)	9.8087	3.2941	0.017404	1.7594	TAG	2.33819	0.667361	3.2941
	1.9305	2.05761																	80.6036	15.2128		TAG(54:6_FA18:2)	8.0699	3.0126	0.017874	1.7478	TAG	2.25417	0.751389	3.0126
	2.59067	1.3587																	50.3035	59.8476		PS(17:0_18:3)	9.6301	3.2675	0.01842	1.7347	PS	0.708333	0.752083	3.2675
	1.40056	1.10988																	52.5143	3.44458		TAG(56:6_FA18:2)	6.7384	2.7524	0.018811	1.7256	TAG	2.3375	0.751389	2.7524
	1.67224	1.22699																	104.791	47.5088		TAG(58:6_FA18:1)	2.9839	1.5772	0.019952	1.7	TAG	2.42083	0.750694	1.5772
	1.16822	1.10497																	139.16	52.295		TAG(52:2_FA16:0)	0.3862	-1.3726	0.020778	1.6824	TAG	2.16806	0.666667	1.3726
	1.21212	1.78891																	163.498	30.762		TAG(58:8_FA20:3)	3.7241	1.8969	0.022183	1.654	TAG	2.42222	0.835417	1.8969
	4.20168	1.96464																	169.552	83.5718		TAG(54:5_FA18:1)	5.6976	2.5104	0.022695	1.6441	TAG	2.25347	0.750694	2.5104
	1.34771	1.20627																	156.126	51.8753		TAG(58:7_FA18:2)	10.414	3.3804	0.022742	1.6432	TAG	2.42153	0.751389	3.3804
	2.07039	4.80769																		40.918		TAG(51:2_FA16:0)	1.811	0.85678	0.022847	1.6412	TAG	2.12639	0.666667	0.85678
	1.54799	1.84502																		71.5247		MAG (22:6)	0.26836	-1.8977	0.022883	1.6405	MAG	0.920833	N/A	1.8977
	1.31406	1.5456																		19.2732		TAG(52:5_FA16:1)	5.8431	2.5467	0.023855	1.6224	TAG	2.17014	0.667361	2.5467
	1.53139	1.59236																		26.7912		PG(22:4_22:4)	3.0658	1.6162	0.024019	1.6194	PG	0.919444	0.919444	1.6162
	1.11732	1.50376																		46.431		LPE(22:5)	16.036	4.0033	0.024444	1.6118	LPE	0.920139	N/A	4.0033
	1.01626	1.13122																		17.2366		TAG(58:6_FA22:4)	4.9147	2.2971	0.026282	1.5803	TAG	2.42083	0.919444	2.2971
	2.29358	1.67504																		99.4324		PI(16:0_16:0)	8.3479	3.0614	0.026338	1.5794	PI	0.666667	0.666667	3.0614
	1.40845	1.22399																				TAG(51:3_FA16:1)	5.4414	2.444	0.026492	1.5769	TAG	2.12708	0.667361	2.444
	1.25786	1.443																Maximal OCR	PNPLA3 WT	PNPLA3 I148M		PG(19:0_20:0)	4.0804	2.0287	0.02789	1.5545	PG	0.791667	0.833333	2.0287
	2.32558	1.12994																	395.908	260.803		PS(14:0_16:0)	3.1747	1.6666	0.028634	1.5431	PS	0.583333	0.666667	1.6666
	3.84615	1.65563																	396.528	255.186		LPE(15:0)	3.654	1.8695	0.029804	1.5257	LPE	0.625	N/A	1.8695
	1.64745	1.72414																	411.626	297.691		TAG(56:4_FA18:0)	2.1357	1.0947	0.030016	1.5226	TAG	2.33611	0.75	1.0947
	1.2837	1.61812																	399.826	312.939		PI(18:3_20:1)	4.6786	2.2261	0.030061	1.522	PI	0.752083	0.834028	2.2261
	1.15741	1.65837																	360.242	323.926		DAG(15:0_15:0)	0.39132	-1.3536	0.030069	1.5219	DAG	0.625	0.625	1.3536
	2.14133	1.3624																	393.226	226.68		TAG(54:7_FA20:4)	3.7366	1.9017	0.031102	1.5072	TAG	2.25486	0.836111	1.9017
	1.87266	1.10132																	368.536	241.712		TAG(56:6_FA18:1)	6.0092	2.5872	0.032365	1.4899	TAG	2.3375	0.750694	2.5872
	3.367	1.29534																	371.929	197.318		TAG(50:3_FA18:3)	2.86	1.516	0.032639	1.4863	TAG	2.08542	0.752083	1.516
	1.85529	1.17925																	403.134	226.576		TAG(52:4_FA18:1)	3.5226	1.8166	0.032834	1.4837	TAG	2.16944	0.750694	1.8166
	2.06186	1.43885																	391.278	241.864		TAG(58:7_FA22:4)	6.722	2.7489	0.03388	1.4701	TAG	2.42153	0.919444	2.7489
	2.09644	1.10742																	439.123	308.76		TAG(56:6_FA22:6)	3.0586	1.6129	0.033906	1.4697	TAG	2.3375	0.920833	1.6129
	1.28866	1.55521																	449.526	128.669		PI(18:1_22:4)	5.0001	2.322	0.035171	1.4538	PI	0.750694	0.919444	2.322
	2.77778	1.30039																	369.061	107.508		TAG(42:1_FA14:0)	2.3429	1.2283	0.035771	1.4465	TAG	1.75069	0.583333	1.2283
	1.57729	4.01606																	383.34	80.0977		TAG(56:7_FA18:1)	4.2337	2.0819	0.036343	1.4396	TAG	2.33819	0.750694	2.0819
	1.71527	1.11607																	343.527	201.64		PI(20:0_22:6)	4.6932	2.2306	0.037119	1.4304	PI	0.833333	0.920833	2.2306
	2.14592	1.22549																	369.09	194.165		PG(17:0_17:0)	7.791	2.9618	0.03718	1.4297	PG	0.708333	0.708333	2.9618
	2.77008	1.14025																	425.817	268.798		PS(22:5_22:5)	2.9025	1.5373	0.037205	1.4294	PS	0.920139	0.920139	1.5373
	2.91545	1.16144																	338.598	189.228		PE(20:0_22:6)	2.1621	1.1124	0.037795	1.4226	PE	0.833333	0.920833	1.1124
	1.02564	1.24224																	370.543	161.432		TAG(44:2_FA16:1)	3.2087	1.682	0.038615	1.4132	TAG	1.83472	0.667361	1.682
	1.91939	1.72414																	381.817	246.071		TAG(56:8_FA18:3)	6.5131	2.7033	0.038622	1.4132	TAG	2.33889	0.752083	2.7033
	1.19332	3.41297																	496.512	186.172		LPE(16:0)	5.5868	2.482	0.039346	1.4051	LPE	0.666667	N/A	2.482
	1.99203	1.35135																	493.019	247.907		TAG(56:5_FA18:1)	3.8837	1.9574	0.039634	1.4019	TAG	2.33681	0.750694	1.9574
	3.30033	1.10988																	483.317	212.498		TAG(54:2_FA18:0)	0.41237	-1.278	0.041745	1.3794	TAG	2.25139	0.75	1.278
	1.30378	1.85185																	447.446	184.522		TAG(46:3_FA18:1)	2.9021	1.5371	0.041916	1.3776	TAG	1.91875	0.750694	1.5371
	1.94553	2.89017																		178.368		PI(18:3_22:4)	3.5726	1.837	0.042066	1.3761	PI	0.752083	0.919444	1.837
	1.76678	1.61031																		202.629		PI(19:0_22:6)	5.5405	2.47	0.04347	1.3618	PI	0.791667	0.920833	2.47
	2.77008	1.35318																		184.802		TAG(52:2_FA18:1)	0.30866	-1.6959	0.043688	1.3596	TAG	2.16806	0.750694	1.6959
	1.21065	2.95858																		253.787		TAG(56:5_FA20:2)	5.2212	2.3844	0.044403	1.3526	TAG	2.33681	0.834722	2.3844
	1.43885	1.38313																		193.622		PS(14:0_20:3)	2.4741	1.3069	0.045175	1.3451	PS	0.583333	0.835417	1.3069
	1.1325	1.78253																		361.94		TAG(54:6_FA18:1)	7.1819	2.8444	0.045449	1.3425	TAG	2.25417	0.750694	2.8444
	1.68919	1.41643																				PS(20:1_20:2)	6.0738	2.6026	0.047972	1.319	PS	0.834028	0.834722	2.6026
	5.10204	2.54453																				TAG(54:4_FA20:3)	1.8669	0.90061	0.048334	1.3157	TAG	2.25278	0.835417	0.90061
	1.47275	1.25156																				DAG(16:1_18:0)	0.41603	-1.2653	0.048703	1.3124	DAG	0.667361	0.75	1.2653
	2.3753	1.1919																				PS(18:1_20:4)	2.1137	1.0797	0.049417	1.3061	PS	0.750694	0.836111	1.0797
	1.18483	1.48368																				TAG(54:7_FA18:1)	6.9217	2.7911	0.049676	1.3039	TAG	2.25486	0.750694	2.7911
	2.0202	1.25786																				PS(18:2_20:3)	3.9278	1.9737	0.050022	1.3008	PS	0.751389	0.835417	1.9737
	1.76678	1.19332																				TAG(52:6_FA18:3)	8.1906	3.034	0.050937	1.293	TAG	2.17083	0.752083	3.034
	3.62319	1.33333																				PE(P-20:1_22:6)	4.2055	2.0723	0.051769	1.2859	PE	P-20:1	0.920833	2.0723
	4.4843	1.30039																				PC(16:1_20:0)	0.52808	-0.92118	0.052191	1.2824	PC	0.667361	0.833333	0.92118
	2.73224	1.08225																				PC(18:3_18:3)	3.8109	1.9301	0.052465	1.2801	PC	0.752083	0.752083	1.9301
	1.45349	1.05374																				PS(17:0_22:5)	7.8441	2.9716	0.052743	1.2778	PS	0.708333	0.920139	2.9716
	1.9802	1.28205																				PS(17:0_18:2)	13.389	3.7429	0.05275	1.2778	PS	0.708333	0.751389	3.7429
	2.25225	1.24378																				CE(20:3)	2.3845	1.2537	0.052992	1.2758	CE	0.835417	N/A	1.2537
	1.18064	1.60772																				TAG(58:9_FA18:2)	3.4959	1.8056	0.053118	1.2748	TAG	2.42292	0.751389	1.8056
	1.54799	1.91205																				TAG(54:4_FA18:1)	2.1572	1.1092	0.053309	1.2732	TAG	2.25278	0.750694	1.1092
	1.93424	1.94553																				TAG(54:6_FA20:4)	2.4452	1.29	0.053708	1.27	TAG	2.25417	0.836111	1.29
	2.43309	1.16959																				LPE(17:0)	7.6886	2.9427	0.053838	1.2689	LPE	0.708333	N/A	2.9427
	1.18343	1.28866																				TAG(44:2_FA18:1)	3.1366	1.6492	0.054197	1.266	TAG	1.83472	0.750694	1.6492
	1.47275	1.19904																				PS(18:1_18:3)	3.987	1.9953	0.054685	1.2621	PS	0.750694	0.752083	1.9953
	3.87597																					TAG(56:5_FA18:0)	2.5186	1.3326	0.055101	1.2588	TAG	2.33681	0.75	1.3326
	1.28535																					PC(19:0_22:4)	2.7723	1.4711	0.055229	1.2578	PC	0.791667	0.919444	1.4711
	1.1236																					TAG(50:4_FA16:0)	4.1906	2.0671	0.05565	1.2545	TAG	2.08611	0.666667	2.0671
	1.72712																					TAG(54:5_FA18:3)	5.2832	2.4014	0.056132	1.2508	TAG	2.25347	0.752083	2.4014
	1.3459																					TAG(56:8_FA20:4)	3.24	1.696	0.056237	1.25	TAG	2.33889	0.836111	1.696
	1.8797																					PC(16:0_22:4)	4.546	2.1846	0.056435	1.2485	PC	0.666667	0.919444	2.1846
	1.48148																					TAG(54:7_FA18:2)	7.946	2.9902	0.057355	1.2414	TAG	2.25486	0.751389	2.9902
	4.71698																					PG(20:4_22:4)	4.1865	2.0658	0.057513	1.2402	PG	0.836111	0.919444	2.0658
	1.23153																					PC(19:0_19:0)	2.1832	1.1265	0.057532	1.2401	PC	0.791667	0.791667	1.1265
	1.44509																					TAG(50:5_FA18:1)	2.3707	1.2453	0.058697	1.2314	TAG	2.08681	0.750694	1.2453
	1.3459																					PI(20:5_22:5)	3.1165	1.6399	0.059611	1.2247	PI	0.836806	0.920139	1.6399
	1.09649																					TAG(54:3_FA18:2)	1.643	0.71632	0.059804	1.2233	TAG	2.25208	0.751389	0.71632
	1.5083																					TAG(53:4_FA18:2)	6.7514	2.7552	0.060387	1.2191	TAG	2.21111	0.751389	2.7552
	1.75131																					PE(22:4_22:6)	5.0014	2.3223	0.060652	1.2172	PE	0.919444	0.920833	2.3223
	3.861																					PS(16:1_20:2)	9.6858	3.2759	0.061429	1.2116	PS	0.667361	0.834722	3.2759
	1.43062																					PS(20:1_20:1)	12.28	3.6182	0.062507	1.2041	PS	0.834028	0.834028	3.6182
	3.08642																					PS(19:0_22:6)	5.3054	2.4075	0.062518	1.204	PS	0.791667	0.920833	2.4075
	1.48588																					PS(20:2_20:2)	10.906	3.447	0.063562	1.1968	PS	0.834722	0.834722	3.447
																						PG(16:1_19:0)	9.2956	3.2165	0.063834	1.195	PG	0.667361	0.791667	3.2165
																						PI(18:2_22:6)	3.5071	1.8103	0.064153	1.1928	PI	0.751389	0.920833	1.8103
																						PS(18:1_18:2)	4.3094	2.1075	0.064285	1.1919	PS	0.750694	0.751389	2.1075
																						PS(17:0_20:3)	4.9284	2.3011	0.064681	1.1892	PS	0.708333	0.835417	2.3011
																						TAG(54:4_FA20:2)	2.4839	1.3126	0.065134	1.1862	TAG	2.25278	0.834722	1.3126
																						PI(20:4_22:4)	2.1772	1.1225	0.065445	1.1841	PI	0.836111	0.919444	1.1225
																						TAG(52:5_FA16:0)	4.4435	2.1517	0.065544	1.1835	TAG	2.17014	0.666667	2.1517
																						PC(16:0_17:0)	2.0146	1.0105	0.065717	1.1823	PC	0.666667	0.708333	1.0105
																						TAG(50:4_FA18:3)	6.1165	2.6127	0.066164	1.1794	TAG	2.08611	0.752083	2.6127
																						TAG(54:5_FA18:2)	5.2712	2.3981	0.066537	1.1769	TAG	2.25347	0.751389	2.3981
																						TAG(52:5_FA18:1)	3.5573	1.8308	0.066898	1.1746	TAG	2.17014	0.750694	1.8308
																						DAG(16:0_19:0)	5.4267	2.4401	0.067893	1.1682	DAG	0.666667	0.791667	2.4401
																						LPE(16:1)	4.0681	2.0244	0.069504	1.158	LPE	0.667361	N/A	2.0244
																						PC(18:1_22:4)	5.0464	2.3353	0.070489	1.1519	PC	0.750694	0.919444	2.3353
																						PG(16:1_20:3)	5.6174	2.4899	0.072135	1.1419	PG	0.667361	0.835417	2.4899
																						TAG(56:6_FA20:4)	2.0645	1.0458	0.072386	1.1403	TAG	2.3375	0.836111	1.0458
																						PI(18:0_20:4)	5.8295	2.5434	0.072554	1.1393	PI	0.75	0.836111	2.5434
																						TAG(54:6_FA16:0)	3.4244	1.7759	0.073188	1.1356	TAG	2.25417	0.666667	1.7759
																						PI(18:3_20:0)	2.1128	1.0792	0.073494	1.1337	PI	0.752083	0.833333	1.0792
																						LPI(18:0)	9.0771	3.1822	0.073606	1.1331	LPI	0.75	N/A	3.1822
																						PI(18:2_20:4)	6.6343	2.7299	0.073684	1.1326	PI	0.751389	0.836111	2.7299
																						PG(16:0_18:0)	7.3711	2.8819	0.073739	1.1323	PG	0.666667	0.75	2.8819
																						PI(22:6_22:6)	3.6388	1.8635	0.074239	1.1294	PI	0.920833	0.920833	1.8635
																						PG(15:0_18:2)	6.0782	2.6036	0.07452	1.1277	PG	0.625	0.751389	2.6036
																						DAG(16:0_22:4)	4.5602	2.1891	0.075073	1.1245	DAG	0.666667	0.919444	2.1891
																						PI(18:0_18:3)	3.8741	1.9539	0.075508	1.122	PI	0.75	0.752083	1.9539
																						TAG(52:1_FA16:0)	0.41513	-1.2684	0.075578	1.1216	TAG	2.16736	0.666667	1.2684
																						TAG(52:4_FA20:3)	4.7367	2.2439	0.076333	1.1173	TAG	2.16944	0.835417	2.2439
																						PG(18:1_22:4)	2.379	1.2504	0.076496	1.1164	PG	0.750694	0.919444	1.2504
																						PI(20:2_20:3)	12.008	3.5859	0.076612	1.1157	PI	0.834722	0.835417	3.5859
																						PS(18:0_22:4)	7.1026	2.8284	0.077253	1.1121	PS	0.75	0.919444	2.8284
																						PG(18:2_22:4)	4.5245	2.1777	0.077692	1.1096	PG	0.751389	0.919444	2.1777
																						TAG(56:4_FA20:3)	2.5205	1.3337	0.078015	1.1078	TAG	2.33611	0.835417	1.3337
																						PI(20:2_20:2)	4.05	2.0179	0.078214	1.1067	PI	0.834722	0.834722	2.0179
																						PI(20:1_22:6)	3.6142	1.8537	0.078317	1.1061	PI	0.834028	0.920833	1.8537
																						PE(P-20:0_22:5)	2.7204	1.4438	0.078442	1.1055	PE	P-20:0	0.920139	1.4438
																						CL (72:1_281.2)	6.2363	2.6407	0.078963	1.1026	CL	3.00069	281.2	2.6407
																						PS(16:1_16:1)	3.3743	1.7546	0.079312	1.1007	PS	0.667361	0.667361	1.7546
																						PS(14:0_16:1)	2.6213	1.3903	0.079491	1.0997	PS	0.583333	0.667361	1.3903
																						PI(20:3_20:4)	7.9975	2.9996	0.080066	1.0966	PI	0.835417	0.836111	2.9996
																						PS(18:3_18:3)	5.4426	2.4443	0.080599	1.0937	PS	0.752083	0.752083	2.4443
																						TAG(54:7_FA16:1)	3.5451	1.8258	0.081026	1.0914	TAG	2.25486	0.667361	1.8258
																						TAG(54:6_FA18:3)	7.5712	2.9205	0.082133	1.0855	TAG	2.25417	0.752083	2.9205
																						PG(16:1_20:2)	6.5822	2.7186	0.082447	1.0838	PG	0.667361	0.834722	2.7186
																						PS(20:3_20:4)	6.3998	2.678	0.083236	1.0797	PS	0.835417	0.836111	2.678
																						TAG(52:4_FA18:3)	3.6403	1.864	0.084392	1.0737	TAG	2.16944	0.752083	1.864
																						TAG(56:6_FA18:0)	2.0153	1.011	0.084783	1.0717	TAG	2.3375	0.75	1.011
																						TAG(50:5_FA18:2)	7.5508	2.9166	0.084944	1.0709	TAG	2.08681	0.751389	2.9166
																						PI(16:0_22:5)	3.2567	1.7034	0.085475	1.0682	PI	0.666667	0.920139	1.7034
																						PG(17:0_18:3)	9.6646	3.2727	0.085818	1.0664	PG	0.708333	0.752083	3.2727
																						TAG(51:2_FA18:2)	10.431	3.3828	0.086336	1.0638	TAG	2.12639	0.751389	3.3828
																						PI(18:2_22:5)	2.2918	1.1965	0.086384	1.0636	PI	0.751389	0.920139	1.1965
																						TAG(58:7_FA18:0)	3.4916	1.8039	0.087053	1.0602	TAG	2.42153	0.75	1.8039
																						TAG(60:10_FA22:6)	2.4141	1.2715	0.087113	1.0599	TAG	2.50694	0.920833	1.2715
																						TAG(56:5_FA18:2)	3.5416	1.8244	0.087171	1.0596	TAG	2.33681	0.751389	1.8244
																						PS(20:1_20:3)	4.4169	2.143	0.087255	1.0592	PS	0.834028	0.835417	2.143
																						PI(20:0_20:3)	5.1202	2.3562	0.087539	1.0578	PI	0.833333	0.835417	2.3562
																						TAG(44:1_FA18:1)	2.3869	1.2551	0.087724	1.0569	TAG	1.83403	0.750694	1.2551
																						PG(16:0_19:0)	4.6986	2.2322	0.087916	1.0559	PG	0.666667	0.791667	2.2322
																						PG(16:0_16:1)	3.8839	1.9575	0.08812	1.0549	PG	0.666667	0.667361	1.9575
																						TAG(58:5_FA18:1)	10.537	3.3974	0.088272	1.0542	TAG	2.42014	0.750694	3.3974
																						PS(20:5_22:4)	3.4598	1.7907	0.088626	1.0524	PS	0.836806	0.919444	1.7907
																						TAG(52:5_FA18:2)	5.8406	2.5461	0.088721	1.052	TAG	2.17014	0.751389	2.5461
																						PG(16:1_18:3)	4.0768	2.0274	0.089225	1.0495	PG	0.667361	0.752083	2.0274
																						LPI(16:0)	11.874	3.5697	0.089245	1.0494	LPI	0.666667	N/A	3.5697
																						PI(16:1_20:4)	8.2054	3.0366	0.089336	1.049	PI	0.667361	0.836111	3.0366
																						PS(20:0_20:0)	5.3612	2.4225	0.090373	1.044	PS	0.833333	0.833333	2.4225
																						SM(d18:1/24:1)	0.40016	-1.3213	0.090388	1.0439	SM	d18:1/24:1	N/A	1.3213
																						PG(16:0_18:3)	4.3776	2.1301	0.090448	1.0436	PG	0.666667	0.752083	2.1301
																						TAG(44:1_FA16:0)	2.1149	1.0806	0.090947	1.0412	TAG	1.83403	0.666667	1.0806
																						TAG(54:2_FA18:1)	0.38457	-1.3787	0.091232	1.0399	TAG	2.25139	0.750694	1.3787
																						CL (72:1_283.2)	11.17	3.4815	0.092206	1.0352	CL	3.00069	283.2	3.4815
																						TAG(52:5_FA18:3)	5.2692	2.3976	0.092249	1.035	TAG	2.17014	0.752083	2.3976
																						TAG(42:1_FA16:1)	1.6453	0.71838	0.092359	1.0345	TAG	1.75069	0.667361	0.71838
																						PI(16:0_20:4)	7.0569	2.819	0.092841	1.0323	PI	0.666667	0.836111	2.819
																						TAG(58:9_FA18:1)	2.3572	1.2371	0.093197	1.0306	TAG	2.42292	0.750694	1.2371
																						PS(19:0_20:4)	7.0137	2.8102	0.093579	1.0288	PS	0.791667	0.836111	2.8102
																						PI(18:1_20:4)	6.1989	2.632	0.093627	1.0286	PI	0.750694	0.836111	2.632
																						PG(15:0_18:3)	10.276	3.3612	0.093789	1.0278	PG	0.625	0.752083	3.3612
																						PC(19:0_20:3)	3.1418	1.6516	0.095663	1.0193	PC	0.791667	0.835417	1.6516
																						TAG(52:4_FA22:4)	3.5487	1.8273	0.095767	1.0188	TAG	2.16944	0.919444	1.8273
																						LPG(16:1)	6.4549	2.6904	0.095833	1.0185	LPG	0.667361	N/A	2.6904
																						LPE(20:4)	4.7633	2.252	0.096207	1.0168	LPE	0.836111	N/A	2.252
																						PG(16:1_17:0)	4.3741	2.129	0.097115	1.0127	PG	0.667361	0.708333	2.129
																						PS(14:0_22:5)	4.8191	2.2688	0.097723	1.01	PS	0.583333	0.920139	2.2688
																						PI(22:4_22:6)	2.9576	1.5644	0.097765	1.0098	PI	0.919444	0.920833	1.5644
																						PI(20:4_22:5)	5.2217	2.3845	0.097954	1.009	PI	0.836111	0.920139	2.3845
																						LPS(17:0)	4.4483	2.1532	0.098143	1.0081	LPS	0.708333	N/A	2.1532
																						PS(18:1_22:5)	2.2728	1.1845	0.098155	1.0081	PS	0.750694	0.920139	1.1845
																						TAG(53:3_FA17:0)	4.5534	2.1869	0.098677	1.0058	TAG	2.21042	0.708333	2.1869
																						CL (72:8_283.2)	3.8445	1.9428	0.098942	1.0046	CL	3.00556	283.2	1.9428
																						PC(16:0_20:2)	3.5355	1.8219	0.099069	1.0041	PC	0.666667	0.834722	1.8219
																						PI(19:0_22:5)	6.0139	2.5883	0.099601	1.0017	PI	0.791667	0.920139	2.5883
																						PS(16:1_22:5)	2.9997	1.5848	0.09965	1.0015	PS	0.667361	0.920139	1.5848
																						PS(16:0_16:1)	4.5341	2.1808	0.099908	1.0004	PS	0.666667	0.667361	2.1808
																						PG(16:1_18:1)	5.5969	2.4846	0.10023	0.99899	PG	0.667361	0.750694	2.4846
																						PG(15:0_20:5)	7.7268	2.9499	0.10034	0.99851	PG	0.625	0.836806	2.9499
																						TAG(60:11_FA22:5)	3.4614	1.7914	0.1005	0.99784	TAG	2.50764	0.920139	1.7914
																						PG(18:3_22:4)	5.5898	2.4828	0.10128	0.99449	PG	0.752083	0.919444	2.4828
																						PI(20:1_20:3)	5.0977	2.3498	0.1013	0.99439	PI	0.834028	0.835417	2.3498
																						LPI(19:0)	4.4135	2.1419	0.10152	0.99343	LPI	0.791667	N/A	2.1419
																						PG(16:1_16:1)	3.5584	1.8312	0.10185	0.99205	PG	0.667361	0.667361	1.8312
																						PI(18:0_22:5)	2.8275	1.4995	0.10212	0.9909	PI	0.75	0.920139	1.4995
																						PG(20:2_20:2)	1.3959	0.48124	0.10228	0.99023	PG	0.834722	0.834722	0.48124
																						PE(14:0_20:4)	5.1258	2.3578	0.10245	0.9895	PE	0.583333	0.836111	2.3578
																						DAG(16:1_16:1)	0.23514	-2.0884	0.10309	0.98679	DAG	0.667361	0.667361	2.0884
																						PI(18:1_20:3)	4.3695	2.1275	0.10309	0.98679	PI	0.750694	0.835417	2.1275
																						PS(16:1_18:1)	5.373	2.4257	0.10329	0.98596	PS	0.667361	0.750694	2.4257
																						PE(18:1_20:4)	7.1024	2.8283	0.10377	0.98393	PE	0.750694	0.836111	2.8283
																						TAG(50:4_FA14:0)	7.3032	2.8685	0.10407	0.98269	TAG	2.08611	0.583333	2.8685
																						PG(19:0_20:2)	4.9044	2.2941	0.10522	0.97791	PG	0.791667	0.834722	2.2941
																						PG(18:0_22:4)	1.8601	0.89537	0.10593	0.97496	PG	0.75	0.919444	0.89537
																						PI(18:2_20:2)	5.607	2.4872	0.1064	0.97305	PI	0.751389	0.834722	2.4872
																						PS(14:0_18:1)	3.8492	1.9445	0.10657	0.97235	PS	0.583333	0.750694	1.9445
																						TAG(46:3_FA18:2)	1.982	0.98695	0.10671	0.9718	TAG	1.91875	0.751389	0.98695
																						DAG(16:0_16:0)	0.36869	-1.4395	0.10688	0.97111	DAG	0.666667	0.666667	1.4395
																						PS(16:0_20:0)	3.4223	1.775	0.10736	0.96915	PS	0.666667	0.833333	1.775
																						PS(15:0_15:0)	3.3612	1.749	0.10755	0.96838	PS	0.625	0.625	1.749
																						PI(14:0_20:0)	2.8902	1.5312	0.10789	0.96703	PI	0.583333	0.833333	1.5312
																						PG(14:0_19:0)	4.5384	2.1822	0.10832	0.9653	PG	0.583333	0.791667	2.1822
																						PC(16:0_19:0)	3.1713	1.6651	0.10846	0.96474	PC	0.666667	0.791667	1.6651
																						PI(18:3_22:6)	3.4812	1.7996	0.10854	0.96441	PI	0.752083	0.920833	1.7996
																						PI(16:1_22:6)	2.4916	1.3171	0.10883	0.96326	PI	0.667361	0.920833	1.3171
																						PI(22:5_22:6)	5.3657	2.4238	0.10906	0.96232	PI	0.920139	0.920833	2.4238
																						PS(18:2_18:2)	5.3925	2.4309	0.10946	0.96073	PS	0.751389	0.751389	2.4309
																						TAG(52:4_FA18:2)	4.9578	2.3097	0.1095	0.96061	TAG	2.16944	0.751389	2.3097
																						PE(19:0_20:4)	4.9519	2.308	0.11088	0.95514	PE	0.791667	0.836111	2.308
																						PC(17:0_20:4)	5.5309	2.4675	0.11093	0.95495	PC	0.708333	0.836111	2.4675
																						TAG(51:1_FA18:1)	3.0747	1.6205	0.11131	0.95348	TAG	2.12569	0.750694	1.6205
																						PC(17:0_20:3)	4.3293	2.1141	0.11182	0.95146	PC	0.708333	0.835417	2.1141
																						PE(20:1_22:4)	5.563	2.4759	0.11214	0.95025	PE	0.834028	0.919444	2.4759
																						LPE(18:1)	6.51	2.7026	0.11345	0.9452	LPE	0.750694	N/A	2.7026
																						PE(18:1_22:5)	11.323	3.5012	0.11374	0.9441	PE	0.750694	0.920139	3.5012
																						PG(17:0_20:4)	3.7398	1.903	0.11392	0.94338	PG	0.708333	0.836111	1.903
																						TAG(60:10_FA22:5)	3.9081	1.9665	0.11416	0.9425	TAG	2.50694	0.920139	1.9665
																						PI(20:5_22:4)	2.8726	1.5223	0.11422	0.94226	PI	0.836806	0.919444	1.5223
																						PS(17:0_20:4)	2.2522	1.1713	0.11431	0.94192	PS	0.708333	0.836111	1.1713
																						PS(15:0_18:3)	3.4955	1.8055	0.11433	0.94185	PS	0.625	0.752083	1.8055
																						PI(16:1_20:3)	2.9345	1.5531	0.1147	0.94044	PI	0.667361	0.835417	1.5531
																						PI(14:0_22:5)	12.162	3.6044	0.11472	0.94036	PI	0.583333	0.920139	3.6044
																						PC(20:2_20:3)	4.5956	2.2003	0.11557	0.93716	PC	0.834722	0.835417	2.2003
																						PS(20:0_20:2)	8.8209	3.1409	0.11566	0.93683	PS	0.833333	0.834722	3.1409
																						TAG(54:4_FA18:3)	2.5624	1.3575	0.11569	0.9367	TAG	2.25278	0.752083	1.3575
																						PS(14:0_18:3)	5.63	2.4931	0.11613	0.93506	PS	0.583333	0.752083	2.4931
																						CL (72:0_283.2)	11.94	3.5778	0.11615	0.93498	CL	3	283.2	3.5778
																						PE(17:0_18:3)	7.9937	2.9989	0.1168	0.93255	PE	0.708333	0.752083	2.9989
																						PG(20:1_20:4)	1.358	0.44153	0.11696	0.93195	PG	0.834028	0.836111	0.44153
																						TAG(50:4_FA16:1)	3.6577	1.8709	0.11699	0.93186	TAG	2.08611	0.667361	1.8709
																						TAG(50:3_FA16:1)	2.3499	1.2326	0.11712	0.93138	TAG	2.08542	0.667361	1.2326
																						PI(16:0_18:3)	6.74	2.7528	0.11738	0.93039	PI	0.666667	0.752083	2.7528
																						PG(20:3_20:3)	3.8725	1.9533	0.11771	0.9292	PG	0.835417	0.835417	1.9533
																						PC(16:0_20:1)	2.9601	1.5657	0.11898	0.92453	PC	0.666667	0.834028	1.5657
																						PE(17:0_20:4)	5.5232	2.4655	0.11924	0.92357	PE	0.708333	0.836111	2.4655
																						PC(15:0_18:0)	2.0834	1.0589	0.11931	0.92331	PC	0.625	0.75	1.0589
																						PS(22:4_22:5)	6.5413	2.7096	0.11952	0.92254	PS	0.919444	0.920139	2.7096
																						TAG(56:5_FA16:0)	2.7746	1.4723	0.11967	0.922	TAG	2.33681	0.666667	1.4723
																						TAG(56:4_FA18:1)	2.8216	1.4965	0.12008	0.92053	TAG	2.33611	0.750694	1.4965
																						PS(17:0_19:0)	10.102	3.3365	0.12031	0.9197	PS	0.708333	0.791667	3.3365
																						PI(18:0_22:6)	9.0349	3.1755	0.12036	0.9195	PI	0.75	0.920833	3.1755
																						LPE(18:2)	5.8747	2.5545	0.12044	0.91923	LPE	0.751389	N/A	2.5545
																						PE(18:2_22:5)	18.591	4.2165	0.12056	0.9188	PE	0.751389	0.920139	4.2165
																						PS(14:0_20:4)	2.8016	1.4862	0.12062	0.91859	PS	0.583333	0.836111	1.4862
																						PI(20:2_22:6)	2.4382	1.2858	0.12124	0.91635	PI	0.834722	0.920833	1.2858
																						PE(18:2_20:4)	9.4434	3.2393	0.12142	0.91572	PE	0.751389	0.836111	3.2393
																						PG(17:0_20:5)	4.9339	2.3027	0.12183	0.91423	PG	0.708333	0.836806	2.3027
																						PI(18:1_22:5)	5.5484	2.4721	0.12185	0.91417	PI	0.750694	0.920139	2.4721
																						PS(17:0_20:5)	6.1021	2.6093	0.12188	0.91406	PS	0.708333	0.836806	2.6093
																						PE(O-18:0_20:4)	12.493	3.6431	0.12271	0.9111	PE	O-18:0	0.836111	3.6431
																						TAG(56:7_FA22:6)	2.6713	1.4175	0.12307	0.90984	TAG	2.33819	0.920833	1.4175
																						PE(17:0_22:5)	11.327	3.5017	0.12354	0.90819	PE	0.708333	0.920139	3.5017
																						PG(18:2_20:2)	2.9026	1.5374	0.12366	0.90778	PG	0.751389	0.834722	1.5374
																						PE(15:0_20:4)	4.3793	2.1307	0.12375	0.90747	PE	0.625	0.836111	2.1307
																						PG(16:1_18:2)	8.2849	3.0505	0.1239	0.90693	PG	0.667361	0.751389	3.0505
																						PE(19:0_22:6)	13.643	3.7701	0.1239	0.90691	PE	0.791667	0.920833	3.7701
																						PE(O-18:0_18:2)	14.658	3.8736	0.12401	0.90653	PE	O-18:0	0.751389	3.8736
																						PE(15:0_22:6)	16.493	4.0437	0.12419	0.90591	PE	0.625	0.920833	4.0437
																						PE(14:0_22:5)	9.5859	3.2609	0.1245	0.90485	PE	0.583333	0.920139	3.2609
																						PG(18:1_20:0)	0.59977	-0.73751	0.12473	0.90403	PG	0.750694	0.833333	0.73751
																						PC(19:0_20:1)	2.4278	1.2797	0.12494	0.9033	PC	0.791667	0.834028	1.2797
																						PI(20:0_20:2)	10.815	3.4349	0.12548	0.90141	PI	0.833333	0.834722	3.4349
																						PS(20:0_20:1)	7.9182	2.9852	0.1258	0.90031	PS	0.833333	0.834028	2.9852
																						PE(17:0_22:6)	17.534	4.1321	0.1267	0.89724	PE	0.708333	0.920833	4.1321
																						PI(16:1_18:2)	3.7477	1.906	0.1267	0.89722	PI	0.667361	0.751389	1.906
																						PE(20:4_20:4)	10.175	3.3469	0.12673	0.89712	PE	0.836111	0.836111	3.3469
																						PG(15:0_20:4)	3.2039	1.6798	0.12715	0.89568	PG	0.625	0.836111	1.6798
																						PG(16:1_22:4)	3.0987	1.6317	0.12773	0.89372	PG	0.667361	0.919444	1.6317
																						PE(15:0_16:0)	20.334	4.3458	0.12819	0.89214	PE	0.625	0.666667	4.3458
																						LPG(22:5)	11.53	3.5274	0.12882	0.89003	LPG	0.920139	N/A	3.5274
																						PE(15:0_22:5)	9.0917	3.1845	0.12893	0.88964	PE	0.625	0.920139	3.1845
																						PS(15:0_16:1)	2.5298	1.339	0.12949	0.88777	PS	0.625	0.667361	1.339
																						PI(18:3_20:2)	3.5762	1.8384	0.12976	0.88686	PI	0.752083	0.834722	1.8384
																						SM(d18:1/14:0)	1.9681	0.97681	0.12977	0.88682	SM	d18:1/14:0	N/A	0.97681
																						PC(16:0_20:3)	3.6054	1.8502	0.12998	0.88614	PC	0.666667	0.835417	1.8502
																						PE(O-18:0_18:1)	21.404	4.4198	0.13034	0.88492	PE	O-18:0	0.750694	4.4198
																						TAG(56:5_FA20:3)	2.1907	1.1314	0.13049	0.88441	TAG	2.33681	0.835417	1.1314
																						PE(14:0_14:0)	16.924	4.081	0.13065	0.88388	PE	0.583333	0.583333	4.081
																						PE(14:0_16:1)	11.067	3.4682	0.13083	0.8833	PE	0.583333	0.667361	3.4682
																						PE(18:1_20:3)	4.7958	2.2618	0.13093	0.88297	PE	0.750694	0.835417	2.2618
																						PI(18:2_18:2)	3.093	1.629	0.13096	0.88286	PI	0.751389	0.751389	1.629
																						PE(O-18:0_18:3)	26.429	4.7241	0.13105	0.88258	PE	O-18:0	0.752083	4.7241
																						PE(15:0_20:2)	35.226	5.1386	0.1311	0.8824	PE	0.625	0.834722	5.1386
																						CL (72:2_279.2)	3.4349	1.7803	0.13143	0.88129	CL	3.00139	279.2	1.7803
																						PI(19:0_20:1)	3.9031	1.9646	0.13152	0.881	PI	0.791667	0.834028	1.9646
																						PI(14:0_20:4)	9.6733	3.274	0.13154	0.88093	PI	0.583333	0.836111	3.274
																						PI(16:1_18:3)	6.0561	2.5984	0.13159	0.88077	PI	0.667361	0.752083	2.5984
																						PE(20:1_20:4)	30.973	4.9529	0.13166	0.88055	PE	0.834028	0.836111	4.9529
																						PE(20:1_20:3)	20.572	4.3626	0.13227	0.87853	PE	0.834028	0.835417	4.3626
																						CE(22:2)	1.8867	0.91584	0.13235	0.87826	CE	0.918056	N/A	0.91584
																						PG(15:0_16:1)	3.8186	1.9331	0.13264	0.87731	PG	0.625	0.667361	1.9331
																						TAG(54:5_FA20:3)	3.301	1.7229	0.13265	0.87728	TAG	2.25347	0.835417	1.7229
																						CL (72:3_279.2)	3.5284	1.819	0.13267	0.87722	CL	3.00208	279.2	1.819
																						PE(18:2_20:3)	6.9258	2.792	0.13267	0.87721	PE	0.751389	0.835417	2.792
																						PC(20:4_20:5)	4.0872	2.0311	0.13357	0.87428	PC	0.836111	0.836806	2.0311
																						PE(15:0_18:1)	17.426	4.1232	0.13414	0.87244	PE	0.625	0.750694	4.1232
																						PE(19:0_20:1)	24.018	4.586	0.13418	0.87232	PE	0.791667	0.834028	4.586
																						PE(15:0_20:1)	22.297	4.4788	0.13432	0.87187	PE	0.625	0.834028	4.4788
																						PG(19:0_20:5)	4.2606	2.091	0.13448	0.87134	PG	0.791667	0.836806	2.091
																						TAG(52:3_FA16:0)	2.0539	1.0383	0.13457	0.87104	TAG	2.16875	0.666667	1.0383
																						PE(20:2_22:4)	37.57	5.2315	0.13493	0.8699	PE	0.834722	0.919444	5.2315
																						PE(14:0_18:3)	32.763	5.034	0.13509	0.86939	PE	0.583333	0.752083	5.034
																						PE(18:0_18:2)	30.074	4.9104	0.13521	0.86898	PE	0.75	0.751389	4.9104
																						PE(17:0_20:2)	34.464	5.107	0.13568	0.86749	PE	0.708333	0.834722	5.107
																						PG(20:2_20:3)	2.5775	1.366	0.13578	0.86716	PG	0.834722	0.835417	1.366
																						PG(14:0_17:0)	3.2233	1.6885	0.13583	0.86701	PG	0.583333	0.708333	1.6885
																						PE(20:2_20:2)	32.834	5.0371	0.13594	0.86667	PE	0.834722	0.834722	5.0371
																						PE(14:0_20:3)	3.6591	1.8715	0.13625	0.86568	PE	0.583333	0.835417	1.8715
																						PG(22:4_22:5)	3.4594	1.7905	0.13728	0.86238	PG	0.919444	0.920139	1.7905
																						TAG(56:8_FA18:2)	6.0085	2.587	0.13763	0.8613	TAG	2.33889	0.751389	2.587
																						PE(18:0_22:5)	34.486	5.1079	0.13766	0.86118	PE	0.75	0.920139	5.1079
																						PE(P-20:0_16:0)	13.226	3.7253	0.13783	0.86066	PE	P-20:0	0.666667	3.7253
																						PE(20:4_22:5)	16.048	4.0043	0.13821	0.85946	PE	0.836111	0.920139	4.0043
																						PC(18:0_19:0)	2.8037	1.4873	0.13855	0.85841	PC	0.75	0.791667	1.4873
																						DAG(14:0_16:0)	0.40984	-1.2869	0.13878	0.85768	DAG	0.583333	0.666667	1.2869
																						PG(15:0_22:6)	3.5734	1.8373	0.13933	0.85596	PG	0.625	0.920833	1.8373
																						LPC(20:0)	2.7852	1.4778	0.13977	0.85458	LPC	0.833333	N/A	1.4778
																						PE(18:0_18:3)	29.945	4.9042	0.1401	0.85358	PE	0.75	0.752083	4.9042
																						PE(O-18:0_22:6)	31.864	4.9939	0.14053	0.85223	PE	O-18:0	0.920833	4.9939
																						PE(18:2_18:3)	13.572	3.7625	0.14083	0.8513	PE	0.751389	0.752083	3.7625
																						PS(16:0_20:4)	9.5376	3.2536	0.14167	0.84871	PS	0.666667	0.836111	3.2536
																						TAG(50:4_FA18:2)	4.2197	2.0771	0.14214	0.84729	TAG	2.08611	0.751389	2.0771
																						PE(22:4_22:5)	2.6045	1.381	0.1425	0.8462	PE	0.919444	0.920139	1.381
																						PE(18:2_20:2)	6.4262	2.684	0.1425	0.84619	PE	0.751389	0.834722	2.684
																						PI(16:0_16:1)	3.3497	1.744	0.14352	0.8431	PI	0.666667	0.667361	1.744
																						PG(18:2_20:3)	5.212	2.3818	0.14393	0.84186	PG	0.751389	0.835417	2.3818
																						PE(16:0_18:3)	4.1664	2.0588	0.14394	0.84182	PE	0.666667	0.752083	2.0588
																						PE(18:0_18:1)	22.036	4.4618	0.14498	0.83869	PE	0.75	0.750694	4.4618
																						PE(18:0_20:3)	22.529	4.4937	0.14523	0.83793	PE	0.75	0.835417	4.4937
																						PS(19:0_20:0)	8.9321	3.159	0.14563	0.83676	PS	0.791667	0.833333	3.159
																						PE(O-16:0_22:6)	15.641	3.9673	0.14567	0.83662	PE	O-16:0	0.920833	3.9673
																						PI(17:0_20:0)	14.166	3.8244	0.14597	0.83574	PI	0.708333	0.833333	3.8244
																						TAG(54:4_FA16:0)	4.4627	2.1579	0.14617	0.83514	TAG	2.25278	0.666667	2.1579
																						PS(20:2_20:3)	5.8801	2.5558	0.14623	0.83497	PS	0.834722	0.835417	2.5558
																						LPC(20:4)	3.2577	1.7039	0.14631	0.83471	LPC	0.836111	N/A	1.7039
																						TAG(52:4_FA16:1)	3.1424	1.6518	0.14636	0.83458	TAG	2.16944	0.667361	1.6518
																						TAG(54:4_FA16:1)	3.0958	1.6303	0.1465	0.83415	TAG	2.25278	0.667361	1.6303
																						PI(19:0_19:0)	3.9216	1.9714	0.14652	0.83409	PI	0.791667	0.791667	1.9714
																						PE(16:0_22:5)	7.1023	2.8283	0.14671	0.83354	PE	0.666667	0.920139	2.8283
																						PE(18:1_18:3)	8.9164	3.1565	0.14688	0.83303	PE	0.750694	0.752083	3.1565
																						PS(14:0_18:2)	9.2527	3.2099	0.14715	0.83225	PS	0.583333	0.751389	3.2099
																						LPC(20:3)	3.9453	1.9801	0.1472	0.8321	LPC	0.835417	N/A	1.9801
																						PE(19:0_19:0)	29.636	4.8893	0.14752	0.83114	PE	0.791667	0.791667	4.8893
																						PC(17:0_22:5)	7.5957	2.9252	0.14755	0.83107	PC	0.708333	0.920139	2.9252
																						PS(17:0_20:0)	11.684	3.5465	0.14793	0.82995	PS	0.708333	0.833333	3.5465
																						TAG(48:3_FA14:0)	3.1244	1.6436	0.14798	0.82979	TAG	2.00208	0.583333	1.6436
																						PE(16:0_22:6)	13.393	3.7434	0.14799	0.82976	PE	0.666667	0.920833	3.7434
																						PI(20:0_20:1)	7.1324	2.8344	0.14827	0.82895	PI	0.833333	0.834028	2.8344
																						PC(17:0_18:1)	2.932	1.5519	0.14845	0.82843	PC	0.708333	0.750694	1.5519
																						PE(16:0_16:0)	20.868	4.3832	0.14924	0.82611	PE	0.666667	0.666667	4.3832
																						PS(14:0_19:0)	3.7271	1.898	0.14964	0.82495	PS	0.583333	0.791667	1.898
																						PE(18:0_20:4)	4.0138	2.005	0.14966	0.82488	PE	0.75	0.836111	2.005
																						PE(20:2_20:4)	30.486	4.9301	0.14993	0.8241	PE	0.834722	0.836111	4.9301
																						LPG(17:0)	6.6996	2.7441	0.14995	0.82404	LPG	0.708333	N/A	2.7441
																						PE(16:0_20:4)	4.6084	2.2043	0.15049	0.82248	PE	0.666667	0.836111	2.2043
																						PE(20:1_20:1)	13.893	3.7963	0.1506	0.82218	PE	0.834028	0.834028	3.7963
																						PI(15:0_17:0)	4.998	2.3213	0.1511	0.82074	PI	0.625	0.708333	2.3213
																						LPI(20:2)	6.4867	2.6975	0.15115	0.82058	LPI	0.834722	N/A	2.6975
																						PE(20:0_20:1)	0.55425	-0.85138	0.15151	0.81955	PE	0.833333	0.834028	0.85138
																						PG(18:3_20:0)	2.77	1.4699	0.152	0.81815	PG	0.752083	0.833333	1.4699
																						PE(20:1_20:2)	23.133	4.5319	0.152	0.81814	PE	0.834028	0.834722	4.5319
																						PE(O-18:0_16:0)	8.2109	3.0375	0.15209	0.81791	PE	O-18:0	0.666667	3.0375
																						PS(20:2_20:4)	6.4511	2.6895	0.15217	0.81767	PS	0.834722	0.836111	2.6895
																						PC(18:3_22:4)	4.7299	2.2418	0.15223	0.81749	PC	0.752083	0.919444	2.2418
																						PS(18:1_20:0)	7.6316	2.932	0.15256	0.81656	PS	0.750694	0.833333	2.932
																						PE(18:1_22:4)	5.8609	2.5511	0.1529	0.81561	PE	0.750694	0.919444	2.5511
																						PE(O-18:0_20:3)	10.651	3.413	0.15306	0.81513	PE	O-18:0	0.835417	3.413
																						PG(17:0_20:0)	7.5887	2.9238	0.15307	0.81512	PG	0.708333	0.833333	2.9238
																						TAG(53:2_FA18:1)	1.6626	0.73346	0.15362	0.81356	TAG	2.20972	0.750694	0.73346
																						TAG(60:11_FA22:6)	3.6822	1.8806	0.15418	0.81198	TAG	2.50764	0.920833	1.8806
																						PS(16:1_17:0)	4.0346	2.0124	0.15425	0.81177	PS	0.667361	0.708333	2.0124
																						PG(18:2_20:4)	8.428	3.0752	0.15429	0.81167	PG	0.751389	0.836111	3.0752
																						PE(18:0_18:0)	20.764	4.376	0.15458	0.81085	PE	0.75	0.75	4.376
																						PG(18:1_20:4)	4.4899	2.1667	0.15482	0.81018	PG	0.750694	0.836111	2.1667
																						PE(17:0_18:2)	3.5572	1.8307	0.15494	0.80984	PE	0.708333	0.751389	1.8307
																						CE(20:5)	1.4279	0.51389	0.15508	0.80945	CE	0.836806	N/A	0.51389
																						PE(17:0_22:4)	31.545	4.9793	0.15514	0.80929	PE	0.708333	0.919444	4.9793
																						PE(14:0_18:2)	27.786	4.7963	0.1552	0.8091	PE	0.583333	0.751389	4.7963
																						PE(18:1_18:1)	3.1355	1.6487	0.1557	0.80771	PE	0.750694	0.750694	1.6487
																						PE(O-18:0_22:5)	20.35	4.347	0.15592	0.80709	PE	O-18:0	0.920139	4.347
																						PS(20:1_20:4)	6.6647	2.7365	0.15602	0.80683	PS	0.834028	0.836111	2.7365
																						PI(18:2_19:0)	5.9821	2.5807	0.15621	0.80629	PI	0.751389	0.791667	2.5807
																						PC(22:4_22:5)	2.3061	1.2055	0.15631	0.80602	PC	0.919444	0.920139	1.2055
																						PE(O-18:0_18:0)	16.23	4.0206	0.15631	0.80601	PE	O-18:0	0.75	4.0206
																						PE(15:0_22:4)	24.792	4.6318	0.15643	0.80569	PE	0.625	0.919444	4.6318
																						TAG(52:2_FA18:0)	0.62102	-0.68728	0.15733	0.80318	TAG	2.16806	0.75	0.68728
																						PC(15:0_18:1)	3.0032	1.5865	0.15775	0.80202	PC	0.625	0.750694	1.5865
																						PE(18:2_22:4)	7.3903	2.8856	0.15777	0.80199	PE	0.751389	0.919444	2.8856
																						LPS(20:0)	5.6856	2.5073	0.15795	0.80149	LPS	0.833333	N/A	2.5073
																						PI(19:0_20:0)	4.8129	2.2669	0.15808	0.80113	PI	0.791667	0.833333	2.2669
																						PS(20:5_22:5)	8.4418	3.0776	0.15884	0.79903	PS	0.836806	0.920139	3.0776
																						PC(17:0_18:2)	4.4865	2.1656	0.15889	0.79891	PC	0.708333	0.751389	2.1656
																						PE(20:3_22:6)	27.352	4.7736	0.15907	0.79841	PE	0.835417	0.920833	4.7736
																						PE(18:0_20:1)	25.254	4.6584	0.15929	0.79781	PE	0.75	0.834028	4.6584
																						PS(17:0_18:0)	4.1767	2.0624	0.15954	0.79714	PS	0.708333	0.75	2.0624
																						PC(20:2_20:4)	4.624	2.2091	0.15997	0.79596	PC	0.834722	0.836111	2.2091
																						PE(18:1_20:1)	5.935	2.5693	0.16031	0.79503	PE	0.750694	0.834028	2.5693
																						PI(18:1_19:0)	3.1954	1.676	0.16048	0.79457	PI	0.750694	0.791667	1.676
																						DAG(14:0_14:0)	0.41012	-1.2859	0.16089	0.79346	DAG	0.583333	0.583333	1.2859
																						PG(18:3_20:2)	4.6007	2.2018	0.161	0.79318	PG	0.752083	0.834722	2.2018
																						TAG(54:5_FA18:0)	3.3149	1.729	0.16131	0.79235	TAG	2.25347	0.75	1.729
																						PE(O-18:0_16:1)	17.538	4.1324	0.16194	0.79063	PE	O-18:0	0.667361	4.1324
																						PE(22:6_22:6)	1.458	0.54397	0.16199	0.79051	PE	0.920833	0.920833	0.54397
																						PC(18:0_20:2)	2.8456	1.5088	0.16216	0.79007	PC	0.75	0.834722	1.5088
																						PI(18:2_20:0)	5.0607	2.3393	0.16261	0.78886	PI	0.751389	0.833333	2.3393
																						PS(17:0_20:1)	11.16	3.4803	0.16271	0.78859	PS	0.708333	0.834028	3.4803
																						PG(18:1_20:3)	2.7711	1.4704	0.16328	0.78708	PG	0.750694	0.835417	1.4704
																						PG(17:0_19:0)	3.856	1.9471	0.16349	0.78652	PG	0.708333	0.791667	1.9471
																						TAG(54:4_FA20:4)	1.5184	0.60257	0.16355	0.78635	TAG	2.25278	0.836111	0.60257
																						PI(20:5_22:6)	6.2818	2.6512	0.16411	0.78486	PI	0.836806	0.920833	2.6512
																						PE(15:0_18:0)	14.985	3.9055	0.16438	0.78416	PE	0.625	0.75	3.9055
																						PI(20:2_22:4)	9.011	3.1717	0.16474	0.78319	PI	0.834722	0.919444	3.1717
																						PC(15:0_18:2)	4.3589	2.124	0.16481	0.78301	PC	0.625	0.751389	2.124
																						CE(22:4)	1.5311	0.61453	0.16482	0.78299	CE	0.919444	N/A	0.61453
																						TAG(52:2_FA18:2)	0.55665	-0.84516	0.16492	0.78271	TAG	2.16806	0.751389	0.84516
																						PI(20:1_20:4)	7.5835	2.9229	0.16501	0.7825	PI	0.834028	0.836111	2.9229
																						LPS(16:0)	5.5526	2.4732	0.16502	0.78247	LPS	0.666667	N/A	2.4732
																						PG(15:0_22:5)	3.8997	1.9634	0.16547	0.78128	PG	0.625	0.920139	1.9634
																						PC(18:3_20:5)	4.6059	2.2035	0.16639	0.77887	PC	0.752083	0.836806	2.2035
																						PE(20:2_20:3)	27.421	4.7772	0.16732	0.77645	PE	0.834722	0.835417	4.7772
																						LPS(18:0)	5.6774	2.5052	0.16793	0.77486	LPS	0.75	N/A	2.5052
																						PE(20:4_22:4)	13.211	3.7236	0.16803	0.77462	PE	0.836111	0.919444	3.7236
																						TAG(48:2_FA14:0)	3.1471	1.654	0.16819	0.77421	TAG	2.00139	0.583333	1.654
																						PE(17:0_20:3)	6.8676	2.7798	0.1689	0.77236	PE	0.708333	0.835417	2.7798
																						PS(18:0_19:0)	3.999	1.9996	0.16904	0.77201	PS	0.75	0.791667	1.9996
																						PE(17:0_18:1)	3.5694	1.8357	0.16942	0.77104	PE	0.708333	0.750694	1.8357
																						PG(18:3_20:1)	2.5206	1.3338	0.16977	0.77013	PG	0.752083	0.834028	1.3338
																						PE(18:2_22:6)	32.697	5.0311	0.17006	0.76939	PE	0.751389	0.920833	5.0311
																						PI(20:1_22:4)	4.24	2.0841	0.17082	0.76746	PI	0.834028	0.919444	2.0841
																						PC(18:1_20:0)	0.67958	-0.55727	0.17089	0.76729	PC	0.750694	0.833333	0.55727
																						PC(18:2_20:1)	4.5742	2.1935	0.17097	0.76708	PC	0.751389	0.834028	2.1935
																						PI(16:0_20:0)	11.142	3.4779	0.17111	0.76673	PI	0.666667	0.833333	3.4779
																						PE(18:1_18:2)	5.3512	2.4199	0.1713	0.76625	PE	0.750694	0.751389	2.4199
																						PI(16:0_17:0)	6.124	2.6145	0.17181	0.76495	PI	0.666667	0.708333	2.6145
																						LPE(20:3)	3.948	1.9811	0.17182	0.76492	LPE	0.835417	N/A	1.9811
																						TAG(52:3_FA18:3)	2.5653	1.3592	0.17233	0.76364	TAG	2.16875	0.752083	1.3592
																						TAG(50:2_FA18:1)	0.47877	-1.0626	0.17238	0.76351	TAG	2.08472	0.750694	1.0626
																						PG(18:2_18:2)	6.8852	2.7835	0.17327	0.76127	PG	0.751389	0.751389	2.7835
																						TAG(58:8_FA22:6)	2.1351	1.0943	0.17347	0.76078	TAG	2.42222	0.920833	1.0943
																						TAG(56:4_FA18:2)	4.9431	2.3054	0.17363	0.76038	TAG	2.33611	0.751389	2.3054
																						TAG(56:3_FA18:1)	1.6715	0.74111	0.17419	0.75897	TAG	2.33542	0.750694	0.74111
																						TAG(50:3_FA14:0)	2.6563	1.4094	0.17426	0.75881	TAG	2.08542	0.583333	1.4094
																						PE(14:0_20:2)	17.472	4.127	0.17458	0.758	PE	0.583333	0.834722	4.127
																						PE(18:1_20:2)	5.3198	2.4114	0.17459	0.75798	PE	0.750694	0.834722	2.4114
																						LPG(20:1)	4.0434	2.0156	0.17531	0.7562	LPG	0.834028	N/A	2.0156
																						PG(15:0_19:0)	3.8565	1.9473	0.17544	0.75587	PG	0.625	0.791667	1.9473
																						LPE(20:2)	2.296	1.1991	0.17589	0.75477	LPE	0.834722	N/A	1.1991
																						PE(O-16:0_18:2)	6.7018	2.7445	0.17593	0.75466	PE	O-16:0	0.751389	2.7445
																						PS(14:0_20:1)	5.0425	2.3341	0.17599	0.75451	PS	0.583333	0.834028	2.3341
																						PI(20:0_20:4)	7.664	2.9381	0.1762	0.75399	PI	0.833333	0.836111	2.9381
																						LPC(22:4)	2.5999	1.3785	0.17634	0.75366	LPC	0.919444	N/A	1.3785
																						PE(20:5_20:5)	36.029	5.1711	0.17654	0.75315	PE	0.836806	0.836806	5.1711
																						PC(18:2_20:2)	5.6415	2.4961	0.17656	0.7531	PC	0.751389	0.834722	2.4961
																						PE(17:0_20:1)	27.336	4.7727	0.1766	0.753	PE	0.708333	0.834028	4.7727
																						PG(18:0_20:4)	3.1811	1.6695	0.17681	0.75249	PG	0.75	0.836111	1.6695
																						PC(18:0_22:4)	2.3186	1.2133	0.17686	0.75237	PC	0.75	0.919444	1.2133
																						PC(20:0_20:3)	4.8693	2.2837	0.17699	0.75206	PC	0.833333	0.835417	2.2837
																						PS(18:2_20:4)	7.8704	2.9764	0.1771	0.75178	PS	0.751389	0.836111	2.9764
																						PG(18:3_20:3)	7.1741	2.8428	0.17737	0.75112	PG	0.752083	0.835417	2.8428
																						PE(15:0_20:0)	13.469	3.7515	0.17778	0.75011	PE	0.625	0.833333	3.7515
																						PC(16:0_16:0)	1.9444	0.95931	0.17802	0.74953	PC	0.666667	0.666667	0.95931
																						CL (72:4_283.2)	2.9304	1.5511	0.17827	0.74893	CL	3.00278	283.2	1.5511
																						PG(20:0_20:0)	3.2577	1.7039	0.17894	0.7473	PG	0.833333	0.833333	1.7039
																						DAG(20:2_22:5)	2.3816	1.252	0.17896	0.74724	DAG	0.834722	0.920139	1.252
																						TAG(58:7_FA22:6)	1.8888	0.91748	0.17897	0.74723	TAG	2.42153	0.920833	0.91748
																						PG(18:2_19:0)	2.6941	1.4298	0.17959	0.74572	PG	0.751389	0.791667	1.4298
																						PG(20:3_22:5)	3.4486	1.786	0.17993	0.74489	PG	0.835417	0.920139	1.786
																						PC(17:0_18:0)	1.8132	0.85857	0.18068	0.7431	PC	0.708333	0.75	0.85857
																						PE(18:2_18:2)	8.337	3.0595	0.18099	0.74234	PE	0.751389	0.751389	3.0595
																						PG(20:0_20:1)	2.1082	1.076	0.1812	0.74184	PG	0.833333	0.834028	1.076
																						PC(20:4_20:4)	0.79806	-0.32542	0.18129	0.74163	PC	0.836111	0.836111	0.32542
																						PG(20:2_22:4)	1.6103	0.68729	0.18137	0.74143	PG	0.834722	0.919444	0.68729
																						TAG(58:9_FA20:4)	1.8564	0.89249	0.18151	0.74111	TAG	2.42292	0.836111	0.89249
																						PC(16:0_22:5)	6.1519	2.621	0.18181	0.74037	PC	0.666667	0.920139	2.621
																						PS(16:0_22:4)	5.9322	2.5686	0.18183	0.74034	PS	0.666667	0.919444	2.5686
																						TAG(50:3_FA16:0)	1.486	0.57148	0.18185	0.74028	TAG	2.08542	0.666667	0.57148
																						PC(18:2_19:0)	4.7097	2.2356	0.18216	0.73954	PC	0.751389	0.791667	2.2356
																						PE(18:0_20:2)	29.832	4.8988	0.18221	0.73943	PE	0.75	0.834722	4.8988
																						PG(17:0_18:2)	2.2072	1.1422	0.18225	0.73934	PG	0.708333	0.751389	1.1422
																						PE(O-18:0_20:2)	22.456	4.489	0.18273	0.73818	PE	O-18:0	0.834722	4.489
																						PG(16:0_20:4)	3.0124	1.5909	0.18319	0.7371	PG	0.666667	0.836111	1.5909
																						LPS(18:1)	5.3061	2.4076	0.18328	0.7369	LPS	0.750694	N/A	2.4076
																						PS(15:0_20:0)	6.5537	2.7123	0.18412	0.73491	PS	0.625	0.833333	2.7123
																						PE(20:1_22:6)	51.153	5.6768	0.18435	0.73436	PE	0.834028	0.920833	5.6768
																						PI(20:0_22:5)	2.9681	1.5695	0.1866	0.72909	PI	0.833333	0.920139	1.5695
																						PC(16:1_20:2)	2.8464	1.5091	0.1887	0.72423	PC	0.667361	0.834722	1.5091
																						CL (72:3_281.2)	18.874	4.2383	0.189	0.72355	CL	3.00208	281.2	4.2383
																						PC(16:0_20:4)	4.1526	2.054	0.18939	0.72264	PC	0.666667	0.836111	2.054
																						PC(15:0_20:4)	4.1564	2.0553	0.19016	0.72089	PC	0.625	0.836111	2.0553
																						PS(20:2_22:4)	4.2591	2.0905	0.1902	0.7208	PS	0.834722	0.919444	2.0905
																						PG(18:3_20:4)	6.7263	2.7498	0.19028	0.7206	PG	0.752083	0.836111	2.7498
																						TAG(57:3_FA18:2)	10.132	3.3408	0.19033	0.72049	TAG	2.37708	0.751389	3.3408
																						TAG(50:3_FA18:2)	1.9843	0.98866	0.19065	0.71975	TAG	2.08542	0.751389	0.98866
																						PC(17:0_20:2)	3.5175	1.8145	0.19081	0.71941	PC	0.708333	0.834722	1.8145
																						PC(18:0_20:3)	2.8394	1.5056	0.1909	0.71919	PC	0.75	0.835417	1.5056
																						LPI(22:6)	3.7486	1.9063	0.19112	0.7187	LPI	0.920833	N/A	1.9063
																						PG(20:4_22:5)	5.3119	2.4092	0.19151	0.71781	PG	0.836111	0.920139	2.4092
																						PC(16:0_18:1)	2.5314	1.3399	0.19171	0.71735	PC	0.666667	0.750694	1.3399
																						PS(15:0_18:0)	3.6704	1.8759	0.19204	0.71662	PS	0.625	0.75	1.8759
																						PS(14:0_22:6)	7.7032	2.9455	0.1922	0.71624	PS	0.583333	0.920833	2.9455
																						TAG(57:2_FA18:1)	4.0395	2.0142	0.19263	0.71528	TAG	2.37639	0.750694	2.0142
																						PS(20:0_20:4)	7.7161	2.9479	0.19282	0.71485	PS	0.833333	0.836111	2.9479
																						PC(20:1_20:4)	3.0291	1.5989	0.19317	0.71406	PC	0.834028	0.836111	1.5989
																						PS(20:0_20:3)	7.8405	2.9709	0.19342	0.71349	PS	0.833333	0.835417	2.9709
																						TAG(56:5_FA20:4)	1.6919	0.7586	0.19349	0.71334	TAG	2.33681	0.836111	0.7586
																						PE(18:1_22:6)	26.491	4.7274	0.19432	0.71149	PE	0.750694	0.920833	4.7274
																						PI(16:1_20:1)	2.2422	1.1649	0.19468	0.71067	PI	0.667361	0.834028	1.1649
																						PE(17:0_17:0)	6.0403	2.5946	0.1957	0.70841	PE	0.708333	0.708333	2.5946
																						PE(16:0_20:2)	3.2222	1.6881	0.19604	0.70765	PE	0.666667	0.834722	1.6881
																						LPI(18:1)	4.871	2.2842	0.19623	0.70723	LPI	0.750694	N/A	2.2842
																						PG(19:0_20:1)	6.8055	2.7667	0.19624	0.70721	PG	0.791667	0.834028	2.7667
																						TAG(51:1_FA17:0)	3.7683	1.9139	0.19663	0.70636	TAG	2.12569	0.708333	1.9139
																						PG(14:0_20:1)	1.8976	0.92419	0.19679	0.70599	PG	0.583333	0.834028	0.92419
																						PE(20:3_20:4)	25.961	4.6983	0.19708	0.70535	PE	0.835417	0.836111	4.6983
																						PE(22:4_22:4)	35.908	5.1662	0.1976	0.70422	PE	0.919444	0.919444	5.1662
																						PE(O-16:0_16:0)	26.663	4.7367	0.19902	0.70111	PE	O-16:0	0.666667	4.7367
																						PS(15:0_20:3)	3.4346	1.7802	0.19974	0.69953	PS	0.625	0.835417	1.7802
																						PS(16:1_22:6)	5.1393	2.3616	0.20007	0.69881	PS	0.667361	0.920833	2.3616
																						PC(15:0_20:3)	3.6887	1.8831	0.20041	0.69808	PC	0.625	0.835417	1.8831
																						PC(17:0_17:0)	2.0289	1.0207	0.20082	0.69719	PC	0.708333	0.708333	1.0207
																						TAG(50:2_FA16:1)	0.52635	-0.9259	0.20146	0.69581	TAG	2.08472	0.667361	0.9259
																						PG(18:0_20:3)	2.029	1.0208	0.20154	0.69565	PG	0.75	0.835417	1.0208
																						SM(d18:1/26:1)	0.69274	-0.52962	0.20186	0.69495	SM	d18:1/26:1	N/A	0.52962
																						PG(18:1_18:2)	3.8123	1.9306	0.20244	0.69371	PG	0.750694	0.751389	1.9306
																						TAG(53:3_FA16:0)	3.8997	1.9634	0.20283	0.69286	TAG	2.21042	0.666667	1.9634
																						PC(18:2_20:0)	3.7771	1.9173	0.20318	0.69211	PC	0.751389	0.833333	1.9173
																						PS(20:5_22:6)	11.26	3.4931	0.20504	0.68815	PS	0.836806	0.920833	3.4931
																						PG(18:0_19:0)	3.9316	1.9751	0.206	0.68614	PG	0.75	0.791667	1.9751
																						PE(20:4_22:6)	30.714	4.9408	0.20644	0.68522	PE	0.836111	0.920833	4.9408
																						PE(O-16:0_20:4)	3.3079	1.7259	0.20696	0.68411	PE	O-16:0	0.836111	1.7259
																						PC(18:0_18:0)	3.1387	1.6502	0.20718	0.68365	PC	0.75	0.75	1.6502
																						PE(16:0_18:2)	3.2811	1.7142	0.2072	0.68361	PE	0.666667	0.751389	1.7142
																						TAG(55:7_FA22:6)	3.9954	1.9983	0.20775	0.68246	TAG	2.29653	0.920833	1.9983
																						TAG(56:4_FA20:2)	2.5117	1.3287	0.20829	0.68133	TAG	2.33611	0.834722	1.3287
																						PE(16:0_20:3)	2.7346	1.4513	0.20883	0.68021	PE	0.666667	0.835417	1.4513
																						PG(18:0_20:0)	5.0715	2.3424	0.20899	0.67987	PG	0.75	0.833333	2.3424
																						PG(18:2_18:3)	10.276	3.3612	0.20934	0.67915	PG	0.751389	0.752083	3.3612
																						PI(22:4_22:5)	5.1371	2.361	0.20949	0.67883	PI	0.919444	0.920139	2.361
																						TAG(58:9_FA22:6)	2.4426	1.2884	0.20954	0.67872	TAG	2.42292	0.920833	1.2884
																						TAG(56:8_FA16:0)	3.849	1.9445	0.20979	0.67821	TAG	2.33889	0.666667	1.9445
																						LPG(18:0)	5.9352	2.5693	0.21012	0.67754	LPG	0.75	N/A	2.5693
																						PC(17:0_18:3)	3.1977	1.677	0.21069	0.67635	PC	0.708333	0.752083	1.677
																						TAG(56:8_FA22:6)	4.3321	2.1151	0.2109	0.67592	TAG	2.33889	0.920833	2.1151
																						PC(16:0_18:2)	4.2682	2.0936	0.21202	0.67363	PC	0.666667	0.751389	2.0936
																						CL (72:2_283.2)	17.454	4.1255	0.21267	0.6723	CL	3.00139	283.2	4.1255
																						PG(18:2_20:1)	1.5756	0.65593	0.213	0.67163	PG	0.751389	0.834028	0.65593
																						TAG(46:1_FA18:0)	3.499	1.8069	0.2133	0.67102	TAG	1.91736	0.75	1.8069
																						PC(15:0_16:0)	1.5428	0.62553	0.2134	0.6708	PC	0.625	0.666667	0.62553
																						PI(20:3_22:4)	2.441	1.2874	0.21352	0.67057	PI	0.835417	0.919444	1.2874
																						PI(16:1_18:1)	1.9697	0.97798	0.21367	0.67025	PI	0.667361	0.750694	0.97798
																						PI(20:4_22:6)	3.5118	1.8122	0.21446	0.66866	PI	0.836111	0.920833	1.8122
																						PS(16:1_18:2)	2.1765	1.122	0.21492	0.66772	PS	0.667361	0.751389	1.122
																						PS(15:0_20:5)	4.4585	2.1566	0.21552	0.66651	PS	0.625	0.836806	2.1566
																						PE(14:0_20:0)	3.7438	1.9045	0.21564	0.66627	PE	0.583333	0.833333	1.9045
																						PS(15:0_19:0)	3.3846	1.759	0.21596	0.66562	PS	0.625	0.791667	1.759
																						DAG(18:0_20:5)	0.3497	-1.5158	0.21599	0.66556	DAG	0.75	0.836806	1.5158
																						PG(17:0_22:4)	1.7704	0.82405	0.21643	0.66468	PG	0.708333	0.919444	0.82405
																						PI(16:0_18:0)	7.6173	2.9293	0.21658	0.66439	PI	0.666667	0.75	2.9293
																						PI(20:1_20:2)	3.0454	1.6066	0.21694	0.66366	PI	0.834028	0.834722	1.6066
																						PC(18:1_20:4)	4.8632	2.2819	0.21699	0.66356	PC	0.750694	0.836111	2.2819
																						PS(18:1_22:6)	5.4266	2.4401	0.21726	0.66302	PS	0.750694	0.920833	2.4401
																						PG(17:0_22:5)	4.8876	2.2891	0.21855	0.66044	PG	0.708333	0.920139	2.2891
																						TAG(58:10_FA18:2)	8.4965	3.0869	0.21946	0.65864	TAG	2.42361	0.751389	3.0869
																						PC(14:0_18:3)	7.0132	2.8101	0.21975	0.65808	PC	0.583333	0.752083	2.8101
																						PC(15:0_22:5)	5.9593	2.5751	0.21993	0.65772	PC	0.625	0.920139	2.5751
																						PC(18:2_22:4)	7.5659	2.9195	0.22006	0.65746	PC	0.751389	0.919444	2.9195
																						PI(17:0_18:2)	9.3124	3.2192	0.22126	0.6551	PI	0.708333	0.751389	3.2192
																						PS(16:0_18:0)	4.1901	2.067	0.22219	0.65328	PS	0.666667	0.75	2.067
																						PG(16:0_22:4)	1.7351	0.79505	0.22256	0.65254	PG	0.666667	0.919444	0.79505
																						PS(20:4_22:5)	2.823	1.4972	0.22364	0.65045	PS	0.836111	0.920139	1.4972
																						PC(20:1_22:6)	2.801	1.486	0.22389	0.64996	PC	0.834028	0.920833	1.486
																						PE(20:0_22:5)	2.0184	1.0132	0.22406	0.64964	PE	0.833333	0.920139	1.0132
																						LPG(18:2)	6.1725	2.6258	0.22431	0.64916	LPG	0.751389	N/A	2.6258
																						PC(18:0_18:1)	2.269	1.182	0.22431	0.64914	PC	0.75	0.750694	1.182
																						PS(16:1_18:0)	5.4732	2.4524	0.22434	0.6491	PS	0.667361	0.75	2.4524
																						PC(19:0_20:2)	3.8951	1.9617	0.22458	0.64862	PC	0.791667	0.834722	1.9617
																						LPI(20:1)	3.0171	1.5932	0.22512	0.64758	LPI	0.834028	N/A	1.5932
																						PC(18:1_20:3)	4.5442	2.184	0.22576	0.64636	PC	0.750694	0.835417	2.184
																						PC(18:3_20:3)	6.3004	2.6554	0.22622	0.64547	PC	0.752083	0.835417	2.6554
																						CL (72:2_281.2)	8.3259	3.0576	0.2275	0.64303	CL	3.00139	281.2	3.0576
																						PE(O-16:0_22:5)	8.2189	3.0389	0.22756	0.6429	PE	O-16:0	0.920139	3.0389
																						TAG(50:4_FA18:1)	2.5131	1.3295	0.22827	0.64154	TAG	2.08611	0.750694	1.3295
																						PG(18:0_18:2)	2.7057	1.436	0.22832	0.64145	PG	0.75	0.751389	1.436
																						PI(20:0_22:4)	3.0425	1.6052	0.22861	0.6409	PI	0.833333	0.919444	1.6052
																						PG(20:1_20:3)	2.006	1.0043	0.22871	0.64072	PG	0.834028	0.835417	1.0043
																						PI(18:1_22:6)	2.2705	1.183	0.22935	0.63951	PI	0.750694	0.920833	1.183
																						PE(18:0_22:4)	28.985	4.8572	0.22939	0.63943	PE	0.75	0.919444	4.8572
																						PS(16:0_18:3)	2.6569	1.4097	0.2294	0.63942	PS	0.666667	0.752083	1.4097
																						TAG(50:2_FA18:2)	1.5066	0.59133	0.22961	0.639	TAG	2.08472	0.751389	0.59133
																						TAG(50:3_FA18:1)	2.9802	1.5754	0.22965	0.63894	TAG	2.08542	0.750694	1.5754
																						PC(19:0_20:0)	2.5547	1.3531	0.23047	0.63739	PC	0.791667	0.833333	1.3531
																						PC(16:0_18:3)	4.2042	2.0718	0.23088	0.63661	PC	0.666667	0.752083	2.0718
																						PC(18:0_20:4)	3.1407	1.6511	0.23251	0.63357	PC	0.75	0.836111	1.6511
																						PE(O-16:0_18:3)	15.933	3.994	0.23267	0.63325	PE	O-16:0	0.752083	3.994
																						PC(18:1_20:2)	4.2944	2.1025	0.23286	0.63291	PC	0.750694	0.834722	2.1025
																						PG(18:0_18:3)	4.3607	2.1246	0.23291	0.63281	PG	0.75	0.752083	2.1246
																						PS(20:4_20:4)	2.1132	1.0794	0.23363	0.63147	PS	0.836111	0.836111	1.0794
																						PC(17:0_22:6)	8.2312	3.0411	0.23387	0.63103	PC	0.708333	0.920833	3.0411
																						PG(15:0_20:3)	3.3651	1.7507	0.236	0.62708	PG	0.625	0.835417	1.7507
																						PG(18:1_18:3)	5.3872	2.4295	0.23604	0.62702	PG	0.750694	0.752083	2.4295
																						LPC(18:3)	4.3033	2.1055	0.23641	0.62634	LPC	0.752083	N/A	2.1055
																						TAG(56:9_FA22:6)	4.3802	2.131	0.23649	0.62619	TAG	2.33958	0.920833	2.131
																						PI(17:0_18:1)	2.9391	1.5554	0.23659	0.62601	PI	0.708333	0.750694	1.5554
																						PE(14:0_22:6)	14.898	3.8971	0.23753	0.62428	PE	0.583333	0.920833	3.8971
																						PE(18:2_20:1)	4.9191	2.2984	0.23842	0.62266	PE	0.751389	0.834028	2.2984
																						PG(18:1_20:2)	1.3978	0.48313	0.23854	0.62243	PG	0.750694	0.834722	0.48313
																						PE(14:0_18:1)	23.716	4.5678	0.23881	0.62194	PE	0.583333	0.750694	4.5678
																						TAG(48:4_FA18:2)	2.3897	1.2569	0.23926	0.62113	TAG	2.00278	0.751389	1.2569
																						PS(16:0_18:1)	2.1269	1.0887	0.23984	0.62008	PS	0.666667	0.750694	1.0887
																						PG(18:2_22:5)	7.0528	2.8182	0.24001	0.61976	PG	0.751389	0.920139	2.8182
																						LPE(18:0)	4.9148	2.2971	0.24013	0.61956	LPE	0.75	N/A	2.2971
																						PS(18:0_22:5)	6.9999	2.8073	0.24029	0.61927	PS	0.75	0.920139	2.8073
																						TAG(48:3_FA18:2)	3.1427	1.652	0.24104	0.61792	TAG	2.00208	0.751389	1.652
																						LPS(19:0)	5.6607	2.501	0.24171	0.6167	LPS	0.791667	N/A	2.501
																						PI(18:3_20:3)	4.2623	2.0916	0.2422	0.61583	PI	0.752083	0.835417	2.0916
																						PG(19:0_22:5)	3.7752	1.9166	0.24263	0.61505	PG	0.791667	0.920139	1.9166
																						PI(14:0_16:0)	7.5096	2.9087	0.24294	0.61451	PI	0.583333	0.666667	2.9087
																						LPI(16:1)	8.7634	3.1315	0.24506	0.61072	LPI	0.667361	N/A	3.1315
																						PE(18:0_20:0)	40.541	5.3413	0.24575	0.60951	PE	0.75	0.833333	5.3413
																						PI(18:3_22:5)	2.1373	1.0958	0.24595	0.60915	PI	0.752083	0.920139	1.0958
																						PI(15:0_20:5)	7.8455	2.9719	0.24604	0.609	PI	0.625	0.836806	2.9719
																						PG(14:0_18:0)	6.2219	2.6374	0.24659	0.60803	PG	0.583333	0.75	2.6374
																						PC(16:0_16:1)	1.7102	0.7742	0.24752	0.60638	PC	0.666667	0.667361	0.7742
																						PC(19:0_22:6)	3.1118	1.6378	0.248	0.60555	PC	0.791667	0.920833	1.6378
																						PE(20:2_22:5)	65.363	6.0304	0.25047	0.60125	PE	0.834722	0.920139	6.0304
																						TAG(58:10_FA22:6)	4.8569	2.28	0.25047	0.60124	TAG	2.42361	0.920833	2.28
																						PG(18:3_18:3)	10.803	3.4334	0.25152	0.59943	PG	0.752083	0.752083	3.4334
																						PS(20:0_22:5)	13.825	3.7892	0.25306	0.59678	PS	0.833333	0.920139	3.7892
																						PG(16:0_20:3)	1.8822	0.91239	0.25324	0.59646	PG	0.666667	0.835417	0.91239
																						PI(17:0_20:1)	3.124	1.6434	0.25327	0.59642	PI	0.708333	0.834028	1.6434
																						PS(18:0_20:3)	7.504	2.9077	0.25435	0.59457	PS	0.75	0.835417	2.9077
																						PE(17:0_19:0)	24.443	4.6114	0.25453	0.59427	PE	0.708333	0.791667	4.6114
																						PG(18:3_22:5)	10.973	3.4559	0.25485	0.59372	PG	0.752083	0.920139	3.4559
																						PE(20:2_22:6)	60.36	5.9155	0.25514	0.59322	PE	0.834722	0.920833	5.9155
																						PE(22:5_22:6)	8.1624	3.029	0.25517	0.59318	PE	0.920139	0.920833	3.029
																						PE(19:0_22:4)	35.945	5.1677	0.25536	0.59284	PE	0.791667	0.919444	5.1677
																						PS(18:0_18:3)	10.746	3.4257	0.25576	0.59217	PS	0.75	0.752083	3.4257
																						PC(17:0_20:0)	7.7896	2.9615	0.25584	0.59203	PC	0.708333	0.833333	2.9615
																						DAG(19:0_22:5)	1.8821	0.91235	0.25585	0.59201	DAG	0.791667	0.920139	0.91235
																						PS(18:0_20:1)	3.485	1.8012	0.25588	0.59196	PS	0.75	0.834028	1.8012
																						PC(19:0_20:5)	1.9329	0.95073	0.25659	0.59076	PC	0.791667	0.836806	0.95073
																						DAG(16:0_22:6)	1.554	0.63594	0.25689	0.59026	DAG	0.666667	0.920833	0.63594
																						DAG(19:0_20:2)	0.37523	-1.4142	0.25755	0.58914	DAG	0.791667	0.834722	1.4142
																						PE(17:0_18:0)	14.326	3.8406	0.25772	0.58885	PE	0.708333	0.75	3.8406
																						CL (72:4_281.2)	22.12	4.4673	0.25815	0.58812	CL	3.00278	281.2	4.4673
																						PS(16:0_20:1)	6.5229	2.7055	0.25893	0.58681	PS	0.666667	0.834028	2.7055
																						PE(O-16:0_20:3)	2.0563	1.04	0.25922	0.58633	PE	O-16:0	0.835417	1.04
																						TAG(56:6_FA20:5)	9.8695	3.303	0.25958	0.58573	TAG	2.3375	0.836806	3.303
																						PC(18:1_22:5)	6.6004	2.7226	0.25995	0.58511	PC	0.750694	0.920139	2.7226
																						PI(16:0_22:4)	7.7943	2.9624	0.26066	0.58392	PI	0.666667	0.919444	2.9624
																						PG(18:1_22:5)	3.9325	1.9754	0.26098	0.5834	PG	0.750694	0.920139	1.9754
																						PE(16:0_20:1)	5.7829	2.5318	0.26111	0.58317	PE	0.666667	0.834028	2.5318
																						PS(18:0_18:2)	9.4053	3.2335	0.26152	0.58249	PS	0.75	0.751389	3.2335
																						PC(15:0_18:3)	3.6197	1.8559	0.26221	0.58135	PC	0.625	0.752083	1.8559
																						PE(14:0_18:0)	28.612	4.8385	0.26333	0.57951	PE	0.583333	0.75	4.8385
																						PE(15:0_18:2)	2.3534	1.2347	0.26358	0.57909	PE	0.625	0.751389	1.2347
																						PG(20:1_20:2)	1.2235	0.29106	0.26369	0.5789	PG	0.834028	0.834722	0.29106
																						PC(20:0_20:0)	1.921	0.94188	0.26499	0.57677	PC	0.833333	0.833333	0.94188
																						PG(19:0_22:4)	4.5437	2.1839	0.26561	0.57576	PG	0.791667	0.919444	2.1839
																						PI(18:2_22:4)	2.6789	1.4217	0.26631	0.57461	PI	0.751389	0.919444	1.4217
																						TAG(60:12_FA22:6)	3.4612	1.7913	0.26758	0.57254	TAG	2.50833	0.920833	1.7913
																						PI(18:2_20:3)	2.1816	1.1254	0.26802	0.57184	PI	0.751389	0.835417	1.1254
																						PE(P-16:0_22:6)	29.894	4.9018	0.26806	0.57176	PE	P-16:0	0.920833	4.9018
																						LPG(18:1)	4.476	2.1622	0.26935	0.56969	LPG	0.750694	N/A	2.1622
																						PI(15:0_15:0)	3.8346	1.9391	0.26984	0.56889	PI	0.625	0.625	1.9391
																						CE(18:3)	1.737	0.79659	0.27075	0.56744	CE	0.752083	N/A	0.79659
																						PG(14:0_14:0)	0.54186	-0.88401	0.2718	0.56574	PG	0.583333	0.583333	0.88401
																						PG(22:5_22:5)	6.1351	2.6171	0.27242	0.56475	PG	0.920139	0.920139	2.6171
																						PC(16:1_18:2)	4.654	2.2185	0.27256	0.56454	PC	0.667361	0.751389	2.2185
																						CL (72:5_279.2)	29.128	4.8643	0.27269	0.56433	CL	3.00347	279.2	4.8643
																						PC(20:3_20:3)	5.4143	2.4368	0.2734	0.5632	PC	0.835417	0.835417	2.4368
																						LPC(20:1)	2.0677	1.048	0.27373	0.56267	LPC	0.834028	N/A	1.048
																						PE(O-18:0_22:4)	21.056	4.3961	0.27378	0.56259	PE	O-18:0	0.919444	4.3961
																						PC(16:1_20:3)	3.4254	1.7763	0.27398	0.56228	PC	0.667361	0.835417	1.7763
																						TAG(54:5_FA20:2)	1.8051	0.85204	0.2745	0.56145	TAG	2.25347	0.834722	0.85204
																						PE(O-16:0_16:1)	1.7906	0.84042	0.27452	0.56142	PE	O-16:0	0.667361	0.84042
																						PC(15:0_22:6)	7.3534	2.8784	0.27487	0.56087	PC	0.625	0.920833	2.8784
																						TAG(54:3_FA18:1)	0.63779	-0.64884	0.2752	0.56035	TAG	2.25208	0.750694	0.64884
																						TAG(55:1_FA18:1)	9.0353	3.1756	0.27563	0.55967	TAG	2.29236	0.750694	3.1756
																						PS(20:0_22:6)	16.247	4.0221	0.27606	0.559	PS	0.833333	0.920833	4.0221
																						CL (72:6_279.2)	34.259	5.0984	0.27679	0.55784	CL	3.00417	279.2	5.0984
																						PI(20:4_20:4)	1.8381	0.87822	0.27682	0.55781	PI	0.836111	0.836111	0.87822
																						PC(18:2_20:4)	6.5769	2.7174	0.2769	0.55768	PC	0.751389	0.836111	2.7174
																						PS(14:0_15:0)	2.4066	1.267	0.27791	0.55609	PS	0.583333	0.625	1.267
																						PC(16:1_20:4)	3.6357	1.8622	0.27814	0.55574	PC	0.667361	0.836111	1.8622
																						TAG(54:6_FA22:6)	2.732	1.45	0.27841	0.55532	TAG	2.25417	0.920833	1.45
																						PC(16:1_18:3)	3.1222	1.6426	0.27883	0.55466	PC	0.667361	0.752083	1.6426
																						PC(15:0_16:1)	3.4353	1.7804	0.27918	0.55411	PC	0.625	0.667361	1.7804
																						PI(20:5_20:5)	10.058	3.3303	0.28024	0.55247	PI	0.836806	0.836806	3.3303
																						TAG(58:10_FA20:4)	3.3945	1.7632	0.28102	0.55126	TAG	2.42361	0.836111	1.7632
																						PC(18:2_20:3)	5.9647	2.5764	0.28133	0.55078	PC	0.751389	0.835417	2.5764
																						DAG(22:5_22:6)	1.5976	0.67588	0.28152	0.55049	DAG	0.920139	0.920833	0.67588
																						PG(18:1_18:1)	1.9877	0.99108	0.28195	0.54982	PG	0.750694	0.750694	0.99108
																						DAG(18:2_20:2)	1.3818	0.46656	0.28307	0.5481	DAG	0.751389	0.834722	0.46656
																						PS(18:0_18:1)	7.7832	2.9604	0.28311	0.54805	PS	0.75	0.750694	2.9604
																						PG(22:4_22:6)	6.5311	2.7073	0.28405	0.5466	PG	0.919444	0.920833	2.7073
																						TAG(51:2_FA17:0)	2.124	1.0868	0.28495	0.54523	TAG	2.12639	0.708333	1.0868
																						LPE(14:0)	6.0982	2.6084	0.28523	0.5448	LPE	0.583333	N/A	2.6084
																						PC(18:1_18:1)	3.5532	1.8291	0.28668	0.5426	PC	0.750694	0.750694	1.8291
																						PE(19:0_20:2)	25.565	4.6761	0.28677	0.54246	PE	0.791667	0.834722	4.6761
																						LPC(18:1)	2.2207	1.151	0.28856	0.53976	LPC	0.750694	N/A	1.151
																						PI(16:1_20:2)	1.9811	0.98634	0.28881	0.53939	PI	0.667361	0.834722	0.98634
																						PC(18:0_18:3)	3.019	1.594	0.28924	0.53874	PC	0.75	0.752083	1.594
																						PI(16:1_17:0)	5.1982	2.378	0.28924	0.53873	PI	0.667361	0.708333	2.378
																						PS(18:0_20:2)	13	3.7005	0.28958	0.53822	PS	0.75	0.834722	3.7005
																						PC(18:2_22:5)	8.8687	3.1487	0.28997	0.53765	PC	0.751389	0.920139	3.1487
																						PC(16:0_22:6)	8.335	3.0592	0.2902	0.5373	PC	0.666667	0.920833	3.0592
																						PE(O-16:0_18:1)	7.7026	2.9454	0.29024	0.53724	PE	O-16:0	0.750694	2.9454
																						DAG(15:0_17:0)	1.8482	0.88615	0.29091	0.53624	DAG	0.625	0.708333	0.88615
																						PS(18:0_20:4)	5.9091	2.5629	0.29117	0.53585	PS	0.75	0.836111	2.5629
																						PC(18:1_18:2)	4.923	2.2995	0.29179	0.53494	PC	0.750694	0.751389	2.2995
																						PC(18:1_20:1)	3.5788	1.8395	0.29202	0.53458	PC	0.750694	0.834028	1.8395
																						PC(18:1_18:3)	5.0516	2.3367	0.29214	0.5344	PC	0.750694	0.752083	2.3367
																						CL (72:4_279.2)	21.909	4.4534	0.29236	0.53408	CL	3.00278	279.2	4.4534
																						PG(18:0_20:1)	0.73856	-0.4372	0.29265	0.53365	PG	0.75	0.834028	0.4372
																						DAG(16:1_20:0)	0.3111	-1.6845	0.29275	0.53351	DAG	0.667361	0.833333	1.6845
																						PC(16:1_22:5)	5.3072	2.408	0.29402	0.53163	PC	0.667361	0.920139	2.408
																						PI(20:1_22:5)	3.3643	1.7503	0.29408	0.53153	PI	0.834028	0.920139	1.7503
																						PS(18:2_20:0)	11.313	3.4999	0.2942	0.53135	PS	0.751389	0.833333	3.4999
																						PC(14:0_20:3)	6.2244	2.6379	0.29534	0.52967	PC	0.583333	0.835417	2.6379
																						PG(20:1_22:5)	1.1715	0.22839	0.29582	0.52897	PG	0.834028	0.920139	0.22839
																						TAG(56:7_FA20:5)	5.6695	2.5032	0.29599	0.52872	TAG	2.33819	0.836806	2.5032
																						PS(18:0_18:0)	3.6854	1.8818	0.29815	0.52557	PS	0.75	0.75	1.8818
																						DAG(17:0_20:2)	0.49347	-1.019	0.29828	0.52537	DAG	0.708333	0.834722	1.019
																						PE(20:0_20:0)	36.518	5.1905	0.29898	0.52436	PE	0.833333	0.833333	5.1905
																						PG(20:1_20:5)	6.9098	2.7886	0.29899	0.52434	PG	0.834028	0.836806	2.7886
																						PE(20:0_22:4)	2.1464	1.1019	0.29901	0.52431	PE	0.833333	0.919444	1.1019
																						TAG(44:0_FA18:0)	15.891	3.9901	0.29902	0.5243	TAG	1.83333	0.75	3.9901
																						LPC(22:5)	4.2981	2.1037	0.29935	0.52382	LPC	0.920139	N/A	2.1037
																						PC(14:0_18:2)	5.8593	2.5507	0.30161	0.52055	PC	0.583333	0.751389	2.5507
																						PC(19:0_20:4)	2.9022	1.5372	0.30239	0.51944	PC	0.791667	0.836111	1.5372
																						TAG(56:9_FA20:4)	8.5709	3.0994	0.30243	0.51938	TAG	2.33958	0.836111	3.0994
																						PC(18:0_18:2)	3.1854	1.6715	0.30296	0.51861	PC	0.75	0.751389	1.6715
																						PI(15:0_20:4)	5.1379	2.3612	0.3035	0.51784	PI	0.625	0.836111	2.3612
																						PG(18:0_22:5)	2.9527	1.562	0.30366	0.51761	PG	0.75	0.920139	1.562
																						PG(20:3_22:6)	6.6187	2.7265	0.30382	0.51738	PG	0.835417	0.920833	2.7265
																						PG(19:0_22:6)	5.9845	2.5812	0.30485	0.51592	PG	0.791667	0.920833	2.5812
																						TAG(54:6_FA20:5)	8.4928	3.0862	0.307	0.51285	TAG	2.25417	0.836806	3.0862
																						PG(20:2_20:5)	11.689	3.547	0.30778	0.51175	PG	0.834722	0.836806	3.547
																						PG(14:0_20:5)	3.0803	1.6231	0.30807	0.51135	PG	0.583333	0.836806	1.6231
																						PC(16:1_18:1)	4.3894	2.134	0.30827	0.51107	PC	0.667361	0.750694	2.134
																						PE(19:0_20:5)	78.756	6.2993	0.31016	0.50841	PE	0.791667	0.836806	6.2993
																						PE(22:5_22:5)	2.1554	1.108	0.31057	0.50784	PE	0.920139	0.920139	1.108
																						PC(14:0_22:4)	10.512	3.394	0.31191	0.50597	PC	0.583333	0.919444	3.394
																						PS(14:0_20:5)	10.582	3.4035	0.31202	0.50581	PS	0.583333	0.836806	3.4035
																						PC(16:1_19:0)	5.4939	2.4578	0.31204	0.5058	PC	0.667361	0.791667	2.4578
																						PG(18:0_18:0)	1.46	0.546	0.31219	0.50558	PG	0.75	0.75	0.546
																						PC(18:0_20:1)	2.6325	1.3964	0.3123	0.50543	PC	0.75	0.834028	1.3964
																						PC(14:0_20:4)	7.3187	2.8716	0.3131	0.50432	PC	0.583333	0.836111	2.8716
																						PC(18:0_20:0)	10.95	3.4529	0.31319	0.50419	PC	0.75	0.833333	3.4529
																						PG(14:0_22:5)	6.6704	2.7378	0.31397	0.50312	PG	0.583333	0.920139	2.7378
																						PG(15:0_15:0)	2.4708	1.305	0.31408	0.50297	PG	0.625	0.625	1.305
																						PC(18:2_22:6)	10.637	3.411	0.31431	0.50265	PC	0.751389	0.920833	3.411
																						PG(16:1_22:5)	4.3306	2.1146	0.31552	0.50098	PG	0.667361	0.920139	2.1146
																						PI(15:0_22:5)	6.9295	2.7927	0.31672	0.49932	PI	0.625	0.920139	2.7927
																						PG(16:0_18:2)	2.0603	1.0429	0.31686	0.49913	PG	0.666667	0.751389	1.0429
																						PG(17:0_20:2)	2.1061	1.0746	0.31711	0.49879	PG	0.708333	0.834722	1.0746
																						PE(16:0_22:4)	6.7591	2.7568	0.31723	0.49862	PE	0.666667	0.919444	2.7568
																						PC(18:0_22:5)	2.7788	1.4744	0.31734	0.49848	PC	0.75	0.920139	1.4744
																						PC(18:2_18:3)	9.0942	3.1849	0.31747	0.4983	PC	0.751389	0.752083	3.1849
																						PG(20:4_22:6)	9.8337	3.2977	0.31748	0.49828	PG	0.836111	0.920833	3.2977
																						TAG(52:3_FA18:0)	2.113	1.0793	0.31867	0.49665	TAG	2.16875	0.75	1.0793
																						PC(18:3_20:4)	8.4902	3.0858	0.31881	0.49647	PC	0.752083	0.836111	3.0858
																						LPC(18:2)	2.9424	1.557	0.31913	0.49603	LPC	0.751389	N/A	1.557
																						PC(20:5_22:4)	12.841	3.6827	0.31934	0.49575	PC	0.836806	0.919444	3.6827
																						PE(20:0_20:5)	9.3474	3.2246	0.3195	0.49553	PE	0.833333	0.836806	3.2246
																						PC(18:1_22:6)	8.7889	3.1357	0.31954	0.49548	PC	0.750694	0.920833	3.1357
																						TAG(54:7_FA22:6)	2.1802	1.1245	0.32038	0.49433	TAG	2.25486	0.920833	1.1245
																						TAG(45:1_FA18:1)	1.7986	0.84691	0.32041	0.4943	TAG	1.87569	0.750694	0.84691
																						PC(18:2_18:2)	8.7177	3.124	0.32055	0.49411	PC	0.751389	0.751389	3.124
																						PE(20:1_22:5)	2.0397	1.0284	0.32306	0.49072	PE	0.834028	0.920139	1.0284
																						PI(15:0_18:3)	13.989	3.8062	0.32459	0.48866	PI	0.625	0.752083	3.8062
																						PC(18:0_22:6)	3.9232	1.972	0.32483	0.48834	PC	0.75	0.920833	1.972
																						PG(20:5_22:4)	10.13	3.3406	0.32505	0.48805	PG	0.836806	0.919444	3.3406
																						PG(20:3_20:5)	17.556	4.1339	0.32579	0.48706	PG	0.835417	0.836806	4.1339
																						TAG(53:0_FA16:0)	8.8768	3.15	0.32605	0.48672	TAG	2.20833	0.666667	3.15
																						TAG(54:3_FA16:0)	1.7751	0.8279	0.32629	0.48639	TAG	2.25208	0.666667	0.8279
																						TAG(56:8_FA20:5)	19.813	4.3083	0.32672	0.48582	TAG	2.33889	0.836806	4.3083
																						PG(18:2_22:6)	19.19	4.2623	0.32717	0.48523	PG	0.751389	0.920833	4.2623
																						PS(18:0_22:6)	9.5066	3.2489	0.32779	0.4844	PS	0.75	0.920833	3.2489
																						LPC(20:2)	1.8148	0.85983	0.32936	0.48232	LPC	0.834722	N/A	0.85983
																						DAG(16:0_17:0)	0.32925	-1.6027	0.32999	0.48149	DAG	0.666667	0.708333	1.6027
																						PI(14:0_22:6)	36.402	5.1859	0.33009	0.48136	PI	0.583333	0.920833	5.1859
																						PG(16:0_22:5)	3.3126	1.728	0.33029	0.4811	PG	0.666667	0.920139	1.728
																						PE(17:0_20:5)	41.493	5.3748	0.332	0.47887	PE	0.708333	0.836806	5.3748
																						PG(17:0_22:6)	10.497	3.3919	0.33255	0.47815	PG	0.708333	0.920833	3.3919
																						CER(d18:1/22:0)	2.4162	1.2727	0.3341	0.47612	CER	d18:1/22:0	N/A	1.2727
																						TAG(54:7_FA20:5)	15.492	3.9534	0.33476	0.47527	TAG	2.25486	0.836806	3.9534
																						PI(16:0_22:6)	18.701	4.2251	0.33479	0.47522	PI	0.666667	0.920833	4.2251
																						PE(14:0_20:5)	57.024	5.8335	0.3348	0.47521	PE	0.583333	0.836806	5.8335
																						PS(16:0_20:2)	19.345	4.2739	0.33496	0.47501	PS	0.666667	0.834722	4.2739
																						PE(16:0_20:5)	41.673	5.381	0.3354	0.47443	PE	0.666667	0.836806	5.381
																						PC(14:0_20:2)	3.8904	1.9599	0.33546	0.47436	PC	0.583333	0.834722	1.9599
																						PS(20:5_20:5)	60.323	5.9146	0.33553	0.47427	PS	0.836806	0.836806	5.9146
																						PE(14:0_22:4)	5.7269	2.5177	0.33585	0.47385	PE	0.583333	0.919444	2.5177
																						PE(20:4_20:5)	90.066	6.4929	0.33596	0.47371	PE	0.836111	0.836806	6.4929
																						PI(15:0_18:1)	11.464	3.519	0.33626	0.47332	PI	0.625	0.750694	3.519
																						PC(18:1_19:0)	3.0504	1.609	0.33678	0.47265	PC	0.750694	0.791667	1.609
																						PI(16:1_20:5)	56.249	5.8138	0.33723	0.47208	PI	0.667361	0.836806	5.8138
																						PE(16:0_18:1)	1.7325	0.79285	0.33733	0.47195	PE	0.666667	0.750694	0.79285
																						TAG(46:2_FA18:1)	1.5353	0.61852	0.33767	0.4715	TAG	1.91806	0.750694	0.61852
																						PI(15:0_18:2)	10.873	3.4426	0.33796	0.47113	PI	0.625	0.751389	3.4426
																						PG(18:1_22:6)	10.485	3.3903	0.33847	0.47048	PG	0.750694	0.920833	3.3903
																						PE(15:0_20:5)	33.574	5.0693	0.33849	0.47045	PE	0.625	0.836806	5.0693
																						PG(18:3_22:6)	25.966	4.6985	0.33853	0.4704	PG	0.752083	0.920833	4.6985
																						PE(20:1_20:5)	181.92	7.5071	0.33921	0.46953	PE	0.834028	0.836806	7.5071
																						PE(O-18:0_20:5)	122.33	6.9346	0.33974	0.46885	PE	O-18:0	0.836806	6.9346
																						LPS(16:1)	44.854	5.4872	0.34086	0.46743	LPS	0.667361	N/A	5.4872
																						PE(18:1_20:5)	86.598	6.4363	0.34112	0.46709	PE	0.750694	0.836806	6.4363
																						PE(18:0_20:5)	45.53	5.5087	0.34158	0.46651	PE	0.75	0.836806	5.5087
																						PE(18:2_20:5)	111.13	6.7961	0.34177	0.46626	PE	0.751389	0.836806	6.7961
																						PC(14:0_16:0)	1.7539	0.81058	0.34188	0.46613	PC	0.583333	0.666667	0.81058
																						CE(20:2)	1.4678	0.5537	0.34192	0.46607	CE	0.834722	N/A	0.5537
																						PG(22:5_22:6)	18.32	4.1953	0.34249	0.46535	PG	0.920139	0.920833	4.1953
																						DAG(20:1_20:4)	1.5113	0.59577	0.34272	0.46506	DAG	0.834028	0.836111	0.59577
																						PG(16:1_20:5)	36.096	5.1738	0.34353	0.46403	PG	0.667361	0.836806	5.1738
																						PC(14:0_22:5)	17.323	4.1146	0.34378	0.46372	PC	0.583333	0.920139	4.1146
																						PG(18:0_20:5)	19.004	4.2482	0.34458	0.46271	PG	0.75	0.836806	4.2482
																						PS(18:1_18:1)	26.887	4.7488	0.34478	0.46246	PS	0.750694	0.750694	4.7488
																						TAG(58:6_FA20:4)	2.8298	1.5007	0.34494	0.46226	TAG	2.42083	0.836111	1.5007
																						PS(20:4_20:5)	43.527	5.4438	0.34497	0.46222	PS	0.836111	0.836806	5.4438
																						PG(18:2_20:5)	59.521	5.8953	0.34557	0.46146	PG	0.751389	0.836806	5.8953
																						PC(16:1_22:6)	5.9529	2.5736	0.34575	0.46124	PC	0.667361	0.920833	2.5736
																						PG(20:0_20:4)	1.5805	0.66039	0.34591	0.46103	PG	0.833333	0.836111	0.66039
																						PE(16:0_20:0)	22.665	4.5024	0.34604	0.46087	PE	0.666667	0.833333	4.5024
																						PE(20:2_20:5)	340.56	8.4118	0.3463	0.46054	PE	0.834722	0.836806	8.4118
																						PI(17:0_22:6)	12.082	3.5948	0.34632	0.46053	PI	0.708333	0.920833	3.5948
																						PE(O-16:0_20:5)	17.506	4.1298	0.347	0.45967	PE	O-16:0	0.836806	4.1298
																						PG(20:5_22:5)	28.624	4.8391	0.34796	0.45847	PG	0.836806	0.920139	4.8391
																						PI(20:0_20:5)	62.076	5.956	0.34813	0.45826	PI	0.833333	0.836806	5.956
																						PG(18:0_22:6)	8.8001	3.1375	0.34881	0.45741	PG	0.75	0.920833	3.1375
																						PE(19:0_20:3)	7.3042	2.8687	0.34885	0.45737	PE	0.791667	0.835417	2.8687
																						TAG(54:4_FA18:2)	1.5987	0.67689	0.34903	0.45713	TAG	2.25278	0.751389	0.67689
																						PG(18:3_20:5)	57.068	5.8346	0.34927	0.45684	PG	0.752083	0.836806	5.8346
																						PE(18:1_20:0)	54.875	5.7781	0.34927	0.45684	PE	0.750694	0.833333	5.7781
																						PC(14:0_20:5)	49.14	5.6188	0.34928	0.45683	PC	0.583333	0.836806	5.6188
																						PG(18:1_20:5)	31.702	4.9865	0.34936	0.45673	PG	0.750694	0.836806	4.9865
																						PC(14:0_16:1)	3.9546	1.9835	0.35049	0.45532	PC	0.583333	0.667361	1.9835
																						PC(17:0_20:5)	41.54	5.3764	0.35141	0.45418	PC	0.708333	0.836806	5.3764
																						TAG(56:2_FA20:0)	2.4653	1.3018	0.35162	0.45393	TAG	2.33472	0.833333	1.3018
																						PS(17:0_18:1)	21.823	4.4478	0.35203	0.45342	PS	0.708333	0.750694	4.4478
																						LPI(18:3)	34.92	5.126	0.3524	0.45297	LPI	0.752083	N/A	5.126
																						PG(16:1_22:6)	10.89	3.445	0.35294	0.4523	PG	0.667361	0.920833	3.445
																						PS(20:0_20:5)	52.305	5.7089	0.35325	0.45192	PS	0.833333	0.836806	5.7089
																						PI(15:0_22:6)	17.291	4.1119	0.35382	0.45122	PI	0.625	0.920833	4.1119
																						PC(16:0_20:5)	31.419	4.9736	0.35392	0.45109	PC	0.666667	0.836806	4.9736
																						TAG(45:1_FA16:0)	1.6085	0.68573	0.35421	0.45074	TAG	1.87569	0.666667	0.68573
																						PG(16:0_20:5)	20.384	4.3494	0.35463	0.45023	PG	0.666667	0.836806	4.3494
																						PI(18:0_18:0)	51.312	5.6812	0.35483	0.44998	PI	0.75	0.75	5.6812
																						PI(18:3_20:4)	2.8015	1.4862	0.35504	0.44972	PI	0.752083	0.836111	1.4862
																						PS(18:0_20:5)	68.324	6.0943	0.35517	0.44957	PS	0.75	0.836806	6.0943
																						PG(22:6_22:6)	43.077	5.4288	0.35522	0.4495	PG	0.920833	0.920833	5.4288
																						CE(24:1)	1.3583	0.44183	0.35594	0.44863	CE	1.00069	N/A	0.44183
																						PC(14:0_14:0)	8.3506	3.0619	0.35598	0.44857	PC	0.583333	0.583333	3.0619
																						PG(20:5_20:5)	507.75	8.988	0.35601	0.44854	PG	0.836806	0.836806	8.988
																						PG(20:5_22:6)	113.74	6.8296	0.35614	0.44838	PG	0.836806	0.920833	6.8296
																						PC(18:1_20:5)	44.027	5.4603	0.35619	0.44832	PC	0.750694	0.836806	5.4603
																						PC(18:2_20:5)	71.738	6.1647	0.35672	0.44767	PC	0.751389	0.836806	6.1647
																						PC(14:0_17:0)	19.437	4.2807	0.35717	0.44712	PC	0.583333	0.708333	4.2807
																						TAG(52:6_FA18:1)	1.6323	0.70687	0.35915	0.44473	TAG	2.17083	0.750694	0.70687
																						TAG(56:9_FA20:5)	19.511	4.2862	0.35932	0.44451	TAG	2.33958	0.836806	4.2862
																						PG(14:0_22:6)	15.399	3.9447	0.35951	0.44429	PG	0.583333	0.920833	3.9447
																						PG(16:0_22:6)	9.6012	3.2632	0.36012	0.44355	PG	0.666667	0.920833	3.2632
																						PG(18:2_20:0)	1.3897	0.47483	0.36017	0.4435	PG	0.751389	0.833333	0.47483
																						PC(18:0_20:5)	27.17	4.7639	0.3603	0.44334	PC	0.75	0.836806	4.7639
																						PC(16:1_20:5)	26.033	4.7023	0.36033	0.4433	PC	0.667361	0.836806	4.7023
																						PC(20:1_20:5)	21.207	4.4065	0.36061	0.44297	PC	0.834028	0.836806	4.4065
																						PC(15:0_20:5)	29.888	4.9015	0.36188	0.44144	PC	0.625	0.836806	4.9015
																						PC(14:0_22:6)	23.082	4.5287	0.36248	0.44072	PC	0.583333	0.920833	4.5287
																						PS(20:2_20:5)	29.513	4.8833	0.36643	0.43601	PS	0.834722	0.836806	4.8833
																						PI(15:0_16:1)	3.0187	1.5939	0.36764	0.43458	PI	0.625	0.667361	1.5939
																						PC(14:0_15:0)	10.191	3.3492	0.36875	0.43327	PC	0.583333	0.625	3.3492
																						PG(20:0_22:6)	5.4083	2.4352	0.37281	0.42851	PG	0.833333	0.920833	2.4352
																						PE(O-16:0_22:4)	2.0352	1.0252	0.37303	0.42826	PE	O-16:0	0.919444	1.0252
																						PC(16:1_16:1)	2.302	1.2029	0.37447	0.42658	PC	0.667361	0.667361	1.2029
																						PE(18:2_20:0)	4.2473	2.0865	0.37822	0.42225	PE	0.751389	0.833333	2.0865
																						TAG(54:5_FA20:4)	1.3645	0.44832	0.37991	0.42031	TAG	2.25347	0.836111	0.44832
																						PC(22:4_22:6)	3.3139	1.7285	0.3814	0.41862	PC	0.919444	0.920833	1.7285
																						PI(16:1_18:0)	8.2528	3.0449	0.38294	0.41687	PI	0.667361	0.75	3.0449
																						PI(18:2_20:1)	2.3325	1.2219	0.38448	0.41512	PI	0.751389	0.834028	1.2219
																						PI(19:0_20:3)	3.3947	1.7633	0.38509	0.41444	PI	0.791667	0.835417	1.7633
																						PG(14:0_16:0)	2.4295	1.2806	0.38622	0.41317	PG	0.583333	0.666667	1.2806
																						TAG(58:8_FA20:4)	1.6449	0.71797	0.39048	0.40841	TAG	2.42222	0.836111	0.71797
																						PI(18:1_18:1)	1.446	0.53208	0.39968	0.39828	PI	0.750694	0.750694	0.53208
																						PC(14:0_18:0)	1.9844	0.98872	0.40042	0.39748	PC	0.583333	0.75	0.98872
																						PC(16:0_18:0)	2.4864	1.3141	0.40136	0.39647	PC	0.666667	0.75	1.3141
																						GlcCer(d18:0/18:0)	0.50618	-0.98228	0.40233	0.39542	GlcCer	d18:0/18:0	N/A	0.98228
																						PC(14:0_20:1)	3.0053	1.5875	0.40421	0.39339	PC	0.583333	0.834028	1.5875
																						PI(19:0_22:4)	2.5541	1.3528	0.40508	0.39246	PI	0.791667	0.919444	1.3528
																						TAG(55:3_FA18:1)	1.5209	0.60491	0.40508	0.39246	TAG	2.29375	0.750694	0.60491
																						PG(18:0_20:2)	1.3687	0.45284	0.40672	0.3907	PG	0.75	0.834722	0.45284
																						PC(20:4_22:6)	1.6471	0.71996	0.40775	0.3896	PC	0.836111	0.920833	0.71996
																						PC(20:3_22:5)	1.6147	0.69129	0.41053	0.38666	PC	0.835417	0.920139	0.69129
																						TAG(58:7_FA20:4)	1.5488	0.63113	0.41192	0.38519	TAG	2.42153	0.836111	0.63113
																						DAG(20:3_22:4)	1.5572	0.63898	0.41209	0.385	DAG	0.835417	0.919444	0.63898
																						TAG(53:4_FA20:4)	1.45	0.53607	0.41252	0.38455	TAG	2.21111	0.836111	0.53607
																						PG(19:0_20:3)	1.4805	0.56612	0.41631	0.38058	PG	0.791667	0.835417	0.56612
																						CL (72:6_303.3)	1.5875	0.66674	0.41914	0.37764	CL	3.00417	303.3	0.66674
																						PG(15:0_18:1)	1.4071	0.49268	0.41993	0.37683	PG	0.625	0.750694	0.49268
																						DAG(19:0_22:6)	1.5256	0.60941	0.41997	0.37679	DAG	0.791667	0.920833	0.60941
																						PC(20:3_20:4)	1.1924	0.25391	0.42374	0.3729	PC	0.835417	0.836111	0.25391
																						CE(20:1)	1.3286	0.40985	0.4238	0.37284	CE	0.834028	N/A	0.40985
																						PG(14:0_18:2)	0.72496	-0.46403	0.42986	0.36667	PG	0.583333	0.751389	0.46403
																						SM(d18:1/18:1)	1.5322	0.61561	0.43535	0.36116	SM	d18:1/18:1	N/A	0.61561
																						PC(14:0_18:1)	1.8091	0.85526	0.43596	0.36055	PC	0.583333	0.750694	0.85526
																						DAG(19:0_20:1)	1.4073	0.49294	0.43766	0.35887	DAG	0.791667	0.834028	0.49294
																						CE(22:0)	1.1815	0.24062	0.43989	0.35666	CE	0.916667	N/A	0.24062
																						PG(14:0_18:3)	1.4741	0.55981	0.44079	0.35577	PG	0.583333	0.752083	0.55981
																						PG(20:0_22:5)	1.6412	0.71478	0.44277	0.35382	PG	0.833333	0.920139	0.71478
																						LPC(16:0)	1.7819	0.8334	0.44408	0.35254	LPC	0.666667	N/A	0.8334
																						PC(20:5_22:6)	1.695	0.76132	0.44434	0.35229	PC	0.836806	0.920833	0.76132
																						PG(18:0_18:1)	1.4467	0.53281	0.44492	0.35172	PG	0.75	0.750694	0.53281
																						TAG(56:4_FA20:4)	1.6145	0.69109	0.44495	0.35169	TAG	2.33611	0.836111	0.69109
																						DAG(18:3_18:3)	1.4404	0.52648	0.44536	0.35129	DAG	0.752083	0.752083	0.52648
																						DAG(16:1_18:2)	0.56843	-0.81495	0.44793	0.34879	DAG	0.667361	0.751389	0.81495
																						PG(14:0_22:4)	1.633	0.70753	0.44794	0.34878	PG	0.583333	0.919444	0.70753
																						PE(P-16:1_16:1)	2.112	1.0786	0.4522	0.34467	PE	P-16:1	0.667361	1.0786
																						DAG(20:1_20:5)	0.77767	-0.36277	0.45271	0.34418	DAG	0.834028	0.836806	0.36277
																						PC(20:0_22:5)	1.4966	0.58164	0.45501	0.34198	PC	0.833333	0.920139	0.58164
																						CER(d18:1/18:1)	0.74874	-0.41746	0.45986	0.33738	CER	d18:1/18:1	N/A	0.41746
																						LPE(20:1)	1.6369	0.711	0.46515	0.3324	LPE	0.834028	N/A	0.711
																						PE(P-16:1_16:0)	2.3406	1.2268	0.46819	0.32958	PE	P-16:1	0.666667	1.2268
																						CE(18:0)	1.2678	0.34227	0.47239	0.3257	CE	0.75	N/A	0.34227
																						CE(24:0)	1.7841	0.83523	0.47248	0.32561	CE	1	N/A	0.83523
																						LPC(16:1)	1.6552	0.727	0.47296	0.32517	LPC	0.667361	N/A	0.727
																						PC(16:1_18:0)	1.4069	0.49252	0.47387	0.32434	PC	0.667361	0.75	0.49252
																						TAG(54:2_FA18:2)	1.6444	0.71755	0.47407	0.32416	TAG	2.25139	0.751389	0.71755
																						PC(18:3_22:5)	1.328	0.40921	0.48202	0.31694	PC	0.752083	0.920139	0.40921
																						TAG(56:3_FA18:2)	1.7694	0.82323	0.4899	0.3099	TAG	2.33542	0.751389	0.82323
																						DAG(14:0_15:0)	0.60176	-0.73274	0.49278	0.30735	DAG	0.583333	0.625	0.73274
																						PC(15:0_15:0)	1.7618	0.81704	0.49906	0.30184	PC	0.625	0.625	0.81704
																						CE(18:2)	1.3831	0.46791	0.50487	0.29682	CE	0.751389	N/A	0.46791
																						PE(P-18:1_16:1)	1.3151	0.39514	0.50522	0.29652	PE	P-18:1	0.667361	0.39514
																						CL (72:8_303.3)	1.5379	0.62095	0.50823	0.29394	CL	3.00556	303.3	0.62095
																						PG(14:0_20:4)	1.1739	0.23135	0.51305	0.28984	PG	0.583333	0.836111	0.23135
																						PG(20:1_22:4)	1.2292	0.29777	0.52345	0.28112	PG	0.834028	0.919444	0.29777
																						MAG (15:0)	1.4154	0.50123	0.52386	0.28078	MAG	0.625	N/A	0.50123
																						DAG(18:2_22:4)	0.67309	-0.57114	0.52731	0.27793	DAG	0.751389	0.919444	0.57114
																						CER(d18:0/16:0)	0.50021	-0.99939	0.53266	0.27355	CER	d18:0/16:0	N/A	0.99939
																						DAG(18:2_20:0)	0.73553	-0.44315	0.53528	0.27142	DAG	0.751389	0.833333	0.44315
																						CE(22:1)	0.7754	-0.36698	0.53576	0.27103	CE	0.917361	N/A	0.36698
																						PC(20:3_22:6)	1.5187	0.60287	0.53867	0.26868	PC	0.835417	0.920833	0.60287
																						DAG(18:2_20:1)	0.62706	-0.67332	0.53922	0.26824	DAG	0.751389	0.834028	0.67332
																						PC(20:0_20:4)	0.74964	-0.41573	0.54022	0.26743	PC	0.833333	0.836111	0.41573
																						DAG(20:1_20:3)	1.4065	0.4921	0.54087	0.26691	DAG	0.834028	0.835417	0.4921
																						DAG(16:0_22:5)	1.253	0.32538	0.54636	0.26252	DAG	0.666667	0.920139	0.32538
																						DAG(20:3_22:5)	1.5026	0.58748	0.55541	0.25539	DAG	0.835417	0.920139	0.58748
																						DAG(18:3_20:0)	1.1844	0.2442	0.5639	0.2488	DAG	0.752083	0.833333	0.2442
																						TAG(51:2_FA18:1)	0.78937	-0.34123	0.56803	0.24563	TAG	2.12639	0.750694	0.34123
																						DAG(19:0_22:4)	1.5277	0.6114	0.58582	0.23224	DAG	0.791667	0.919444	0.6114
																						SM(d18:1/18:0)	1.2794	0.3555	0.58633	0.23186	SM	d18:1/18:0	N/A	0.3555
																						TAG(51:2_FA16:1)	0.46177	-1.1148	0.58999	0.22916	TAG	2.12639	0.667361	1.1148
																						PC(22:6_22:6)	1.3041	0.38302	0.59851	0.22293	PC	0.920833	0.920833	0.38302
																						PG(16:1_20:4)	1.2384	0.30853	0.60001	0.22184	PG	0.667361	0.836111	0.30853
																						DAG(16:1_17:0)	0.60377	-0.72793	0.60092	0.22118	DAG	0.667361	0.708333	0.72793
																						PC(20:1_22:4)	1.4819	0.5675	0.61069	0.21418	PC	0.834028	0.919444	0.5675
																						TAG(56:3_FA20:2)	1.2972	0.37536	0.61205	0.21321	TAG	2.33542	0.834722	0.37536
																						DAG(19:0_19:0)	1.2963	0.3744	0.62258	0.20581	DAG	0.791667	0.791667	0.3744
																						CER(d18:1/22:1)	1.2198	0.2867	0.62719	0.2026	CER	d18:1/22:1	N/A	0.2867
																						TAG(50:2_FA14:0)	0.73532	-0.44356	0.63524	0.19706	TAG	2.08472	0.583333	0.44356
																						DAG(16:0_20:1)	1.1961	0.25836	0.63656	0.19616	DAG	0.666667	0.834028	0.25836
																						DAG(19:0_20:4)	1.3401	0.42238	0.64249	0.19213	DAG	0.791667	0.836111	0.42238
																						PG(17:0_18:0)	1.2123	0.27781	0.64343	0.1915	PG	0.708333	0.75	0.27781
																						PG(20:0_20:2)	0.88051	-0.18359	0.65599	0.18311	PG	0.833333	0.834722	0.18359
																						PC(14:0_20:0)	1.4616	0.54754	0.65797	0.18179	PC	0.583333	0.833333	0.54754
																						DAG(18:3_20:2)	1.2709	0.34584	0.66294	0.17853	DAG	0.752083	0.834722	0.34584
																						PG(16:1_20:0)	1.3093	0.38882	0.6638	0.17796	PG	0.667361	0.833333	0.38882
																						PE(20:0_20:3)	1.2812	0.3575	0.67019	0.1738	PE	0.833333	0.835417	0.3575
																						PC(20:0_22:6)	0.88859	-0.17042	0.6735	0.17166	PC	0.833333	0.920833	0.17042
																						PE(P-18:0_20:5)	0.64139	-0.64074	0.69246	0.15961	PE	P-18:0	0.836806	0.64074
																						PG(17:0_20:3)	1.1093	0.14971	0.69513	0.15793	PG	0.708333	0.835417	0.14971
																						PC(22:5_22:6)	1.239	0.30916	0.6967	0.15695	PC	0.920139	0.920833	0.30916
																						PC(15:0_19:0)	1.3628	0.44654	0.69747	0.15648	PC	0.625	0.791667	0.44654
																						DAG(18:3_22:6)	1.155	0.20785	0.71124	0.14798	DAG	0.752083	0.920833	0.20785
																						PG(16:1_20:1)	0.90503	-0.14396	0.71477	0.14583	PG	0.667361	0.834028	0.14396
																						PG(16:0_20:2)	0.88328	-0.17906	0.7166	0.14472	PG	0.666667	0.834722	0.17906
																						TAG(54:3_FA18:0)	1.1027	0.14103	0.72015	0.14258	TAG	2.25208	0.75	0.14103
																						DAG(20:1_20:2)	1.2101	0.27513	0.72246	0.14119	DAG	0.834028	0.834722	0.27513
																						PG(20:1_20:1)	1.2476	0.31912	0.7239	0.14032	PG	0.834028	0.834028	0.31912
																						PE(16:0_16:1)	0.89546	-0.15929	0.73668	0.13272	PE	0.666667	0.667361	0.15929
																						DAG(20:0_20:0)	1.1032	0.14176	0.73801	0.13194	DAG	0.833333	0.833333	0.14176
																						CL (72:5_303.3)	1.1751	0.23283	0.74052	0.13046	CL	3.00347	303.3	0.23283
																						CER(d18:1/18:0)	0.89177	-0.16526	0.74472	0.12801	CER	d18:1/18:0	N/A	0.16526
																						SM(d18:1/16:0)	1.1524	0.20465	0.74809	0.12604	SM	d18:1/16:0	N/A	0.20465
																						PG(16:0_18:1)	0.87321	-0.1956	0.75189	0.12385	PG	0.666667	0.750694	0.1956
																						SM(d18:1/20:1)	1.1459	0.19652	0.75257	0.12346	SM	d18:1/20:1	N/A	0.19652
																						TAG(54:3_FA16:1)	1.1689	0.22509	0.75342	0.12296	TAG	2.25208	0.667361	0.22509
																						GlcCer(d18:1/22:0)	0.83308	-0.26347	0.75438	0.12241	GlcCer	d18:1/22:0	N/A	0.26347
																						DAG(14:0_20:1)	1.1178	0.16067	0.75845	0.12007	DAG	0.583333	0.834028	0.16067
																						DAG(18:1_20:3)	1.14	0.18903	0.76121	0.11849	DAG	0.750694	0.835417	0.18903
																						PG(17:0_18:1)	1.1399	0.18895	0.76495	0.11637	PG	0.708333	0.750694	0.18895
																						CE(18:1)	1.0859	0.11888	0.77283	0.11192	CE	0.750694	N/A	0.11888
																						DAG(18:1_22:6)	0.85809	-0.2208	0.77368	0.11144	DAG	0.750694	0.920833	0.2208
																						DAG(20:0_20:3)	1.1389	0.18768	0.77828	0.10886	DAG	0.833333	0.835417	0.18768
																						PE(20:0_20:2)	0.87704	-0.18928	0.77883	0.10856	PE	0.833333	0.834722	0.18928
																						PE(P-18:1_16:0)	1.4399	0.52595	0.78145	0.1071	PE	P-18:1	0.666667	0.52595
																						DAG(20:1_22:5)	1.1393	0.1881	0.78264	0.10644	DAG	0.834028	0.920139	0.1881
																						PE(P-20:1_16:0)	0.76819	-0.38046	0.78302	0.10623	PE	P-20:1	0.666667	0.38046
																						DAG(18:0_22:5)	1.1409	0.19017	0.78366	0.10587	DAG	0.75	0.920139	0.19017
																						DAG(16:1_18:1)	0.87027	-0.20047	0.78844	0.10323	DAG	0.667361	0.750694	0.20047
																						DAG(16:1_20:1)	1.106	0.14535	0.79202	0.10126	DAG	0.667361	0.834028	0.14535
																						PG(14:0_20:2)	0.80731	-0.30881	0.79289	0.10079	PG	0.583333	0.834722	0.30881
																						CE(20:4)	0.908	-0.13924	0.79337	0.10052	CE	0.836111	N/A	0.13924
																						DAG(20:4_20:4)	1.1275	0.17314	0.79349	0.10046	DAG	0.836111	0.836111	0.17314
																						CE(20:0)	1.1772	0.23537	0.79398	0.10019	CE	0.833333	N/A	0.23537
																						DAG(17:0_20:4)	0.9562	-0.064611	0.79987	0.096979	DAG	0.708333	0.836111	0.064611
																						DAG(20:0_20:1)	1.1328	0.17986	0.80113	0.096299	DAG	0.833333	0.834028	0.17986
																						GlcCer(d18:1/24:0)	1.1464	0.19714	0.80524	0.094075	GlcCer	d18:1/24:0	N/A	0.19714
																						TAG(48:2_FA16:0)	0.88183	-0.18142	0.80752	0.092848	TAG	2.00139	0.666667	0.18142
																						LPC(18:0)	0.93311	-0.099885	0.81014	0.091441	LPC	0.75	N/A	0.099885
																						DAG(22:5_22:5)	0.83653	-0.2575	0.8109	0.091031	DAG	0.920139	0.920139	0.2575
																						DAG(20:1_20:1)	0.88847	-0.17061	0.8131	0.089854	DAG	0.834028	0.834028	0.17061
																						CER(d18:1/24:1)	0.92746	-0.10865	0.82248	0.084874	CER	d18:1/24:1	N/A	0.10865
																						DAG(20:5_22:4)	1.0976	0.13437	0.82894	0.081479	DAG	0.836806	0.919444	0.13437
																						PC(20:0_20:2)	1.1257	0.17086	0.829	0.081443	PC	0.833333	0.834722	0.17086
																						DAG(20:1_22:6)	0.93882	-0.09108	0.84036	0.075535	DAG	0.834028	0.920833	0.09108
																						PG(14:0_16:1)	1.1969	0.25935	0.84626	0.072494	PG	0.583333	0.667361	0.25935
																						PC(20:2_22:6)	0.92778	-0.10814	0.85012	0.070518	PC	0.834722	0.920833	0.10814
																						DAG(18:3_22:4)	0.94671	-0.079006	0.85051	0.07032	DAG	0.752083	0.919444	0.079006
																						DAG(20:2_22:6)	1.0945	0.1303	0.85608	0.067488	DAG	0.834722	0.920833	0.1303
																						PC(20:1_20:3)	0.89678	-0.15718	0.86144	0.064772	PC	0.834028	0.835417	0.15718
																						PE(P-18:1_20:1)	0.92948	-0.10551	0.86392	0.063526	PE	P-18:1	0.834028	0.10551
																						DAG(18:2_22:5)	0.91879	-0.12219	0.86513	0.062917	DAG	0.751389	0.920139	0.12219
																						TAG(52:4_FA20:4)	0.92408	-0.11391	0.86626	0.062354	TAG	2.16944	0.836111	0.11391
																						DAG(18:3_20:1)	0.94777	-0.077395	0.86697	0.061994	DAG	0.752083	0.834028	0.077395
																						PE(17:0_20:0)	1.0324	0.045942	0.8783	0.056358	PE	0.708333	0.833333	0.045942
																						TAG(54:2_FA20:1)	1.0826	0.11453	0.87851	0.056256	TAG	2.25139	0.834028	0.11453
																						TAG(52:2_FA16:1)	1.0852	0.1179	0.88234	0.054362	TAG	2.16806	0.667361	0.1179
																						DAG(20:4_22:5)	0.94922	-0.075189	0.88299	0.054044	DAG	0.836111	0.920139	0.075189
																						PE(P-20:1_16:1)	1.0661	0.092358	0.8846	0.053251	PE	P-20:1	0.667361	0.092358
																						DAG(20:5_22:5)	1.0687	0.095842	0.88561	0.052757	DAG	0.836806	0.920139	0.095842
																						DAG(22:4_22:6)	1.0486	0.068397	0.88591	0.052611	DAG	0.919444	0.920833	0.068397
																						DAG(16:1_20:2)	0.93695	-0.093956	0.88874	0.051223	DAG	0.667361	0.834722	0.093956
																						PG(20:0_20:3)	1.04	0.056516	0.89686	0.047275	PG	0.833333	0.835417	0.056516
																						PE(P-20:0_22:6)	1.0594	0.083314	0.89776	0.046838	PE	P-20:0	0.920833	0.083314
																						TAG(52:3_FA18:1)	0.94265	-0.085199	0.89813	0.046659	TAG	2.16875	0.750694	0.085199
																						DAG(20:0_20:2)	1.0508	0.071502	0.9011	0.045225	DAG	0.833333	0.834722	0.071502
																						PE(P-18:1_18:1)	0.94786	-0.077257	0.90396	0.043849	PE	P-18:1	0.750694	0.077257
																						DAG(19:0_20:5)	0.92672	-0.10979	0.90823	0.041804	DAG	0.791667	0.836806	0.10979
																						PE(P-20:0_14:0)	1.101	0.13881	0.91235	0.039838	PE	P-20:0	0.583333	0.13881
																						PC(18:3_20:0)	1.0457	0.064457	0.9146	0.038767	PC	0.752083	0.833333	0.064457
																						PC(20:2_22:5)	1.0466	0.065686	0.91502	0.03857	PC	0.834722	0.920139	0.065686
																						DAG(20:2_22:4)	1.0366	0.051821	0.92763	0.032623	DAG	0.834722	0.919444	0.051821
																						DAG(19:0_20:0)	1.0319	0.045342	0.9288	0.032077	DAG	0.791667	0.833333	0.045342
																						PG(18:1_20:1)	0.97699	-0.033585	0.92946	0.031771	PG	0.750694	0.834028	0.033585
																						PG(20:0_22:4)	0.97189	-0.041129	0.93663	0.028433	PG	0.833333	0.919444	0.041129
																						PG(14:0_20:3)	0.97094	-0.042547	0.93709	0.028221	PG	0.583333	0.835417	0.042547
																						PC(20:4_22:5)	1.0358	0.050773	0.94082	0.026495	PC	0.836111	0.920139	0.050773
																						PS(17:0_17:0)	0.97152	-0.041686	0.94322	0.025385	PS	0.708333	0.708333	0.041686
																						PG(14:0_18:1)	1.0582	0.081646	0.95157	0.021559	PG	0.583333	0.750694	0.081646
																						DAG(15:0_16:1)	1.0222	0.031719	0.95315	0.020841	DAG	0.625	0.667361	0.031719
																						CE(22:6)	1.0231	0.032974	0.95491	0.020039	CE	0.920833	N/A	0.032974
																						TAG(50:2_FA16:0)	0.98599	-0.02035	0.9674	0.014393	TAG	2.08472	0.666667	0.02035
																						DAG(20:0_20:4)	1.0119	0.017128	0.9679	0.014171	DAG	0.833333	0.836111	0.017128
																						SM(d18:1/20:0)	1.0154	0.022038	0.97347	0.011675	SM	d18:1/20:0	N/A	0.022038
																						TAG(52:3_FA16:1)	0.98687	-0.019063	0.98047	0.0085663	TAG	2.16875	0.667361	0.019063
																						CE(22:5)	0.99286	-0.010335	0.98701	0.0056796	CE	0.920139	N/A	0.010335
																						PC(22:5_22:5)	0.99685	-0.0045479	0.99365	0.0027663	PC	0.920139	0.920139	0.0045479
																						TAG(52:5_FA20:4)	1.0022	0.0031081	0.9944	0.0024371	TAG	2.17014	0.836111	0.0031081
																						DAG(20:2_20:5)	0.99898	-0.0014776	0.99797	0.00088231	DAG	0.834722	0.836806	0.0014776
																						DAG(20:3_20:4)	0.99875	-0.0017993	0.99859	0.00061288	DAG	0.835417	0.836111	0.0017993

## Sheet: Figure 3
Figure 3A
RNAseq										COMPASS
PNPLA3	WT	WT	WT	WT	I148M	I148M	I148M	I148M		RX_nmae	wilcox_pval	-log10(wilcox_pval)	cohens_d	Abs(cohens_d)	adjusted_pval	metadata_r_id	reaction_name	formula	associated_genes	subsystem	Subsystem_No	EC_number	confidence	Up/Down
DAO	1.10259	1.21844	0.147288	0.867159	-0.92162	-1.15268	-1.15628	-0.10489		G5SADrm_pos	0.885714	0.052706	0.599639	0.599639	0.935004	G5SADrm	L-glutamate 5-semialdehyde dehydratase, reversible, mitochondrial	1.00 * L-Glutamate 5-semialdehyde [m] --> 1.00 * proton [m] + 1.00 * Water [m] + 1.00 * 1-Pyrroline-5-carboxylate [m] No genes	1.00 * L-Glutamate 5-semialdehyde [m] --> 1.00 * proton [m] + 1.00 * Water [m] + 1.00 * 1-Pyrroline-5-carboxylate [m] No genes	Arginine and Proline Metabolism	1		4	Upregulated in I48M
GATM	-0.11399	1.44843	1.53709	0.183794	-1.02469	-0.56941	-0.89009	-0.57112		P5CR_pos	0.685714	0.163857	-0.190478	0.190478	0.788496	P5CR	pyrroline-5-carboxylate reductase	2.00 * proton [c] + 1.00 * Nicotinamide adenine dinucleotide phosphate - reduced [c] + 1.00 * 1-Pyrroline-5-carboxylate [c] --> 1.00 * Nicotinamide adenine dinucleotide phosphate [c] + 1.00 * L-proline [c] PYCR1; PYCR2; PYCRL	PYCR1; PYCR2; PYCRL	Arginine and Proline Metabolism	1	1.5.1.2	4	DownregulatedinI48M
PRODH	-1.00603	-1.03882	-0.70683	-0.09354	-0.56005	1.33531	1.319	0.750949		r0615_pos	0.685714	0.163857	0.201805	0.201805	0.788496	r0615	trans-4-Hydroxy-L-proline:NAD+ 5-oxidoreductase Arginine and proline metabolism EC:1.5.1.2	1.00 * Nicotinamide adenine dinucleotide [c] + 1.00 * trans-4-hydroxy-L-proline [c] --> 2.00 * proton [c] + 1.00 * Nicotinamide adenine dinucleotide - reduced [c] + 1.00 * L-1-Pyrroline-3-hydroxy-5-carboxylate [c] PYCR1; PYCR2	PYCR1; PYCR2	Arginine and Proline Metabolism	1	1.5.1.2	0	Upregulated in I48M
SAT1	-0.67579	1.60392	0.911249	0.677073	-0.22663	-0.02151	-0.96459	-1.30372		r0617_neg	0.685714	0.163857	0.201805	0.201805	0.788496	r0617	trans-4-Hydroxy-L-proline:NADP+ 5-oxidoreductase Arginine and proline metabolism EC:1.5.1.2	1.00 * Nicotinamide adenine dinucleotide phosphate [c] + 1.00 * trans-4-hydroxy-L-proline [c] --> 2.00 * proton [c] + 1.00 * Nicotinamide adenine dinucleotide phosphate - reduced [c] + 1.00 * L-1-Pyrroline-3-hydroxy-5-carboxylate [c] PYCR1; PYCR2	PYCR1; PYCR2	Arginine and Proline Metabolism	1	1.5.1.2	0	Upregulated in I48M
CKB	0.803482	-0.81931	0.80359	1.39375	-1.262	-0.5259	-0.95449	0.560881		r0615_neg	0.885714	0.052706	-0.131253	0.131253	0.935004	r0615	trans-4-Hydroxy-L-proline:NAD+ 5-oxidoreductase Arginine and proline metabolism EC:1.5.1.2	1.00 * Nicotinamide adenine dinucleotide [c] + 1.00 * trans-4-hydroxy-L-proline [c] --> 2.00 * proton [c] + 1.00 * Nicotinamide adenine dinucleotide - reduced [c] + 1.00 * L-1-Pyrroline-3-hydroxy-5-carboxylate [c] PYCR1; PYCR2	PYCR1; PYCR2	Arginine and Proline Metabolism	1	1.5.1.2	0	DownregulatedinI48M
GAMT	1.43435	0.594765	0.179969	0.007202	-1.77224	-0.89784	-0.27636	0.73016		r0616_neg	0.885714	0.052706	0.0142269	0.014227	0.935004	r0616	trans-4-Hydroxy-L-proline:NAD+ 5-oxidoreductase Arginine and proline metabolism EC:1.5.1.2	1.00 * Nicotinamide adenine dinucleotide [m] + 1.00 * trans-4-hydroxy-L-proline [m] --> 2.00 * proton [m] + 1.00 * Nicotinamide adenine dinucleotide - reduced [m] + 1.00 * L-1-Pyrroline-3-hydroxy-5-carboxylate [m] PYCR1; PYCR2	PYCR1; PYCR2	Arginine and Proline Metabolism	1	1.5.1.2	0	Upregulated in I48M
P4HA2	0.866361	-1.45199	-0.79045	-0.70508	0.327199	-0.23301	1.65824	0.328731		r0617_pos	0.885714	0.052706	-0.131253	0.131253	0.935004	r0617	trans-4-Hydroxy-L-proline:NADP+ 5-oxidoreductase Arginine and proline metabolism EC:1.5.1.2	1.00 * Nicotinamide adenine dinucleotide phosphate [c] + 1.00 * trans-4-hydroxy-L-proline [c] --> 2.00 * proton [c] + 1.00 * Nicotinamide adenine dinucleotide phosphate - reduced [c] + 1.00 * L-1-Pyrroline-3-hydroxy-5-carboxylate [c] PYCR1; PYCR2	PYCR1; PYCR2	Arginine and Proline Metabolism	1	1.5.1.2	0	DownregulatedinI48M
P4HA1	-0.76596	0.660734	2.09648	-0.45748	0.358575	-0.48973	-0.60097	-0.80164		r0618_pos	0.885714	0.052706	0.0142269	0.014227	0.935004	r0618	trans-4-Hydroxy-L-proline:NADP+ 5-oxidoreductase Arginine and proline metabolism EC:1.5.1.2	1.00 * Nicotinamide adenine dinucleotide phosphate [m] + 1.00 * trans-4-hydroxy-L-proline [m] --> 2.00 * proton [m] + 1.00 * Nicotinamide adenine dinucleotide phosphate - reduced [m] + 1.00 * L-1-Pyrroline-3-hydroxy-5-carboxylate [m] PYCR1; PYCR2	PYCR1; PYCR2	Arginine and Proline Metabolism	1	1.5.1.2	0	Upregulated in I48M
SRM	0.337006	-0.57831	-0.75114	-0.25351	-0.63415	-0.30665	2.32553	-0.13878		RE1807C_pos	0.028571	1.54407	-2.66048	2.66048	0.572343	RE1807C	RE1807	1.00 * Water [c] + 1.00 * Nicotinamide adenine dinucleotide phosphate [c] + 1.00 * 3alpha,7alpha-dihydroxy-5beta-cholestan-26-al [c] --> 2.00 * proton [c] + 1.00 * Nicotinamide adenine dinucleotide phosphate - reduced [c] + 1.00 * 3alpha,7alpha-Dihydroxy-5be	1.00 * Water [c] + 1.00 * Nicotinamide adenine dinucleotide phosphate [c] + 1.00 * 3alpha,7alpha-dihydroxy-5beta-cholestan-26-al [c] --> 2.00 * proton [c] + 1.00 * Nicotinamide adenine dinucleotide phosphate - reduced [c] + 1.00 * 3alpha,7alpha-Dihydroxy-5be	Bile acid synthesis	2		0	DownregulatedinI48M
MAOB	0.493024	0.817136	0.345248	1.16959	-0.32698	-0.23379	-2.10091	-0.16332		RE2626C_pos	0.057143	1.24304	-2.02404	2.02404	0.572343	RE2626C	RE2626	1.00 * Water [c] + 1.00 * Nicotinamide adenine dinucleotide phosphate [c] + 1.00 * 3alpha,7alpha,12alpha-trihydroxy-5beta-cholestan-27-al [c] --> 2.00 * proton [c] + 1.00 * Nicotinamide adenine dinucleotide phosphate - reduced [c] + 1.00 * 3alpha,7alpha,12al	1.00 * Water [c] + 1.00 * Nicotinamide adenine dinucleotide phosphate [c] + 1.00 * 3alpha,7alpha,12alpha-trihydroxy-5beta-cholestan-27-al [c] --> 2.00 * proton [c] + 1.00 * Nicotinamide adenine dinucleotide phosphate - reduced [c] + 1.00 * 3alpha,7alpha,12al	Bile acid synthesis	2		0	DownregulatedinI48M
ODC1	0.071762	-0.78768	-0.31714	0.017769	-0.12698	-0.00415	2.24656	-1.10015		RE2626M_pos	0.114286	0.942008	-1.37512	1.37512	0.572343	RE2626M	RE2626	1.00 * Water [m] + 1.00 * Nicotinamide adenine dinucleotide phosphate [m] + 1.00 * 3alpha,7alpha,12alpha-trihydroxy-5beta-cholestan-27-al [m] --> 2.00 * proton [m] + 1.00 * Nicotinamide adenine dinucleotide phosphate - reduced [m] + 1.00 * 3alpha,7alpha,12al	CYP27A1	Bile acid synthesis	2		0	DownregulatedinI48M
PYCR1	-0.2433	-0.16888	-1.23145	-0.38977	-0.42104	-0.2652	2.16545	0.554181		RE3346C_pos	0.057143	1.24304	-2.02404	2.02404	0.572343	RE3346C	RE3346	2.00 * proton [c] + 1.00 * Nicotinamide adenine dinucleotide - reduced [c] + 1.00 * 3alpha,7alpha,12alpha-Trihydroxy-5beta-cholestanoate [c] --> 1.00 * Water [c] + 1.00 * Nicotinamide adenine dinucleotide [c] + 1.00 * 3alpha,7alpha,12alpha-trihydroxy-5beta-c	ALDH3A1; ALDH9A1	Bile acid synthesis	2	1.2.1.3	0	DownregulatedinI48M
LAP3	-0.47889	0.390067	2.14344	-0.2785	0.402483	-0.36048	-0.93978	-0.87834		RE3346M_pos	0.114286	0.942008	-1.37512	1.37512	0.572343	RE3346M	RE3346	2.00 * proton [m] + 1.00 * Nicotinamide adenine dinucleotide - reduced [m] + 1.00 * 3alpha,7alpha,12alpha-Trihydroxy-5beta-cholestanoate [m] --> 1.00 * Water [m] + 1.00 * Nicotinamide adenine dinucleotide [m] + 1.00 * 3alpha,7alpha,12alpha-trihydroxy-5beta-c	ALDH1B1; ALDH2; ALDH7A1	Bile acid synthesis	2	1.2.1.3	0	DownregulatedinI48M
NOS3	-0.7101	-0.43714	2.08166	0.743247	-0.40403	-0.76973	0.265851	-0.76976		r0688_neg	0.028571	1.54407	-2.66048	2.66048	0.572343	r0688	3alpha,7alpha-Dihydroxy-5beta-cholestan-26-al:NAD+ oxidoreductase Bile acid biosynthesis EC:1.2.1.3	1.00 * Water [c] + 1.00 * Nicotinamide adenine dinucleotide [c] + 1.00 * 3alpha,7alpha-dihydroxy-5beta-cholestan-26-al [c] --> 2.00 * proton [c] + 1.00 * Nicotinamide adenine dinucleotide - reduced [c] + 1.00 * 3alpha,7alpha-Dihydroxy-5beta-cholestanate [c]	ALDH1B1; ALDH2; ALDH3A2; ALDH7A1; ALDH9A1	Bile acid synthesis	2	1.2.1.3	0	DownregulatedinI48M
ALDH18A1	0.222539	-1.25076	-1.20489	0.229269	-0.41607	-0.11073	0.768186	1.76246		P45027A12m_pos	0.342857	0.464887	-0.931959	0.931959	0.632749	P45027A12m	5-beta-cholestane-3-alpha,7-alpha,12-alpha-triol 27-hydroxylase	1.00 * Nicotinamide adenine dinucleotide phosphate [m] + 1.00 * 5beta-cholestane-3alpha,7alpha,12alpha,26-tetrol [m] --> 1.00 * proton [m] + 1.00 * Nicotinamide adenine dinucleotide phosphate - reduced [m] + 1.00 * 3alpha,7alpha,12alpha-trihydroxy-5beta-chol	CYP27A1	Bile acid synthesis	2	1.14.13.15	4	DownregulatedinI48M
ALDH4A1	1.31582	-1.02256	-1.03787	-0.4177	0.626857	0.516141	-1.06548	1.08478		RE2625M_neg	0.342857	0.464887	-0.931959	0.931959	0.632749	RE2625M	RE2625	1.00 * Nicotinamide adenine dinucleotide [m] + 1.00 * 5beta-cholestane-3alpha,7alpha,12alpha,26-tetrol [m] --> 1.00 * proton [m] + 1.00 * Nicotinamide adenine dinucleotide - reduced [m] + 1.00 * 3alpha,7alpha,12alpha-trihydroxy-5beta-cholestan-27-al [m] CYP	CYP27A1	Bile acid synthesis	2		0	DownregulatedinI48M
PYCR2	1.43836	-0.6212	-1.32138	-0.88755	-0.02021	-0.36496	0.501756	1.27518		BAAT1x_pos	0.342857	0.464887	-1.04366	1.04366	0.632749	BAAT1x	bile acid Coenzyme A: amino acid N-acyltransferase	1.00 * Glycine [x] + 1.00 * choloyl-CoA(4-) [x] --> 1.00 * Coenzyme A [x] + 1.00 * glycocholate [x] BAAT	BAAT	Bile acid synthesis	2	2.3.1.65	4	DownregulatedinI48M
SMOX	2.03368	-0.48195	0.85946	-0.0457	-0.98709	-0.59891	-0.03318	-0.74631		HSD3B7P_pos	0.485714	0.313619	0.609413	0.609413	0.725673	HSD3B7P	hydroxy-delta-5-steroid dehydrogenase, 3 beta- and steroid delta-isomerase 7	1.00 * Nicotinamide adenine dinucleotide phosphate [r] + 1.00 * 20-hydroxycholesterol [r] --> 1.00 * proton [r] + 1.00 * Nicotinamide adenine dinucleotide phosphate - reduced [r] + 1.00 * 7alpha-hydroxycholest-4-en-3-one [r] HSD3B7	HSD3B7	Bile acid synthesis	2		4	Upregulated in I48M
PRODH2	1.68618	0.095488	-0.21878	-0.65015	-0.52167	-0.3671	-1.29064	1.26668		RE1796R_neg	0.485714	0.313619	0.609413	0.609413	0.725673	RE1796R	RE1796	1.00 * Nicotinamide adenine dinucleotide [r] + 1.00 * 20-hydroxycholesterol [r] --> 1.00 * proton [r] + 1.00 * Nicotinamide adenine dinucleotide - reduced [r] + 1.00 * 7alpha-hydroxycholest-4-en-3-one [r] HSD3B2	HSD3B2	Bile acid synthesis	2	5.3.3.1	0	Upregulated in I48M
AOC1	1.57078	-0.97871	1.43218	0.161472	-0.38851	-0.21105	-0.64455	-0.9416		RE1845C_neg	0.885714	0.052706	0.190899	0.190899	0.935004	RE1845C	RE1845	1.00 * Taurine [c] + 1.00 * chenodeoxycholoyl coenzyme a [c] --> 1.00 * Coenzyme A [c] + 1.00 * taurochenodeoxycholate [c] BAAT	BAAT	Bile acid synthesis	2	2.3.1.65	0	Upregulated in I48M
CNDP1	-0.93363	1.19643	0.304415	-0.45044	-0.59803	0.734803	-1.44428	1.19072		RE1845C_pos	0.342857	0.464887	-1.04365	1.04365	0.632749	RE1845C	RE1845	1.00 * Taurine [c] + 1.00 * chenodeoxycholoyl coenzyme a [c] --> 1.00 * Coenzyme A [c] + 1.00 * taurochenodeoxycholate [c] BAAT	BAAT	Bile acid synthesis	2	2.3.1.65	0	DownregulatedinI48M
SMS	1.28232	0.308749	-0.20882	1.07745	0.62771	-0.61767	-0.8954	-1.57435		r0629_neg	0.342857	0.464887	-1.04366	1.04366	0.632749	r0629	Choloyl-CoA:glycine N-choloyltransferase Bile acid biosynthesis / Taurine and hypotaurine metabolism EC:2.3.1.65	1.00 * Glycine [c] + 1.00 * choloyl-CoA(4-) [c] --> 1.00 * Coenzyme A [c] + 1.00 * glycocholate [c] BAAT	BAAT	Bile acid synthesis	2	2.3.1.65	0	DownregulatedinI48M
BCAT1	-0.45909	-0.39198	-0.42603	-0.44197	-0.01928	-0.10462	2.42966	-0.58668		r0797_neg	0.342857	0.464887	-1.04366	1.04366	0.632749	r0797	glycine N-choloyltransferase EC:2.3.1.65	1.00 * Glycine [c] + 1.00 * chenodeoxycholoyl coenzyme a [c] --> 1.00 * Coenzyme A [c] + 1.00 * glycochenodeoxycholate [c] BAAT	BAAT	Bile acid synthesis	2		0	DownregulatedinI48M
LDHA	-0.10168	-1.31598	-1.33415	-0.17629	0.720311	1.27043	1.12999	-0.19263		BAAT2x_pos	1	0	0.14057	0.14057	1	BAAT2x	bile acid Coenzyme A: amino acid N-acyltransferase	1.00 * choloyl-CoA(4-) [x] + 1.00 * Taurine [x] --> 1.00 * Coenzyme A [x] + 1.00 * taurocholate [x] BAAT	BAAT	Bile acid synthesis	2	2.3.1.65	4	Upregulated in I48M
LDHC	-0.7986	-0.49301	-0.96467	-0.96467	0.905325	-0.26301	1.43854	1.1401		RE1807C_neg	0.885714	0.052706	-0.722662	0.722662	0.935004	RE1807C	RE1807	1.00 * Water [c] + 1.00 * Nicotinamide adenine dinucleotide phosphate [c] + 1.00 * 3alpha,7alpha-dihydroxy-5beta-cholestan-26-al [c] --> 2.00 * proton [c] + 1.00 * Nicotinamide adenine dinucleotide phosphate - reduced [c] + 1.00 * 3alpha,7alpha-Dihydroxy-5be	1.00 * Water [c] + 1.00 * Nicotinamide adenine dinucleotide phosphate [c] + 1.00 * 3alpha,7alpha-dihydroxy-5beta-cholestan-26-al [c] --> 2.00 * proton [c] + 1.00 * Nicotinamide adenine dinucleotide phosphate - reduced [c] + 1.00 * 3alpha,7alpha-Dihydroxy-5be	Bile acid synthesis	2		0	DownregulatedinI48M
APIP	0.561782	-1.41391	-0.74703	-0.55672	0.727356	-0.21186	1.79433	-0.15395		RE2626C_neg	0.685714	0.163857	-0.722648	0.722648	0.788496	RE2626C	RE2626	1.00 * Water [c] + 1.00 * Nicotinamide adenine dinucleotide phosphate [c] + 1.00 * 3alpha,7alpha,12alpha-trihydroxy-5beta-cholestan-27-al [c] --> 2.00 * proton [c] + 1.00 * Nicotinamide adenine dinucleotide phosphate - reduced [c] + 1.00 * 3alpha,7alpha,12al	1.00 * Water [c] + 1.00 * Nicotinamide adenine dinucleotide phosphate [c] + 1.00 * 3alpha,7alpha,12alpha-trihydroxy-5beta-cholestan-27-al [c] --> 2.00 * proton [c] + 1.00 * Nicotinamide adenine dinucleotide phosphate - reduced [c] + 1.00 * 3alpha,7alpha,12al	Bile acid synthesis	2		0	DownregulatedinI48M
MDH2	0.452108	-0.71606	-0.96728	-0.57432	0.011496	0.073353	2.18916	-0.46846		RE3346C_neg	0.685714	0.163857	-0.722648	0.722648	0.788496	RE3346C	RE3346	2.00 * proton [c] + 1.00 * Nicotinamide adenine dinucleotide - reduced [c] + 1.00 * 3alpha,7alpha,12alpha-Trihydroxy-5beta-cholestanoate [c] --> 1.00 * Water [c] + 1.00 * Nicotinamide adenine dinucleotide [c] + 1.00 * 3alpha,7alpha,12alpha-trihydroxy-5beta-c	ALDH3A1; ALDH9A1	Bile acid synthesis	2	1.2.1.3	0	DownregulatedinI48M
PHGDH	1.39501	0.816051	0.921975	0.090864	-1.47309	-0.62396	-0.97299	-0.15386		r0630_neg	1	0	0.14057	0.14057	1	r0630	Choloyl-CoA:glycine N-choloyltransferase Bile acid biosynthesis / Taurine and hypotaurine metabolism EC:2.3.1.65	1.00 * Taurine [c] + 1.00 * choloyl-CoA(4-) [c] --> 1.00 * Coenzyme A [c] + 1.00 * taurocholate [c] BAAT	BAAT	Bile acid synthesis	2	2.3.1.65	0	Upregulated in I48M
GCLC	-0.19893	-0.09646	1.63051	0.668388	-1.32517	-1.15212	-0.33325	0.80703		r0688_pos	0.885714	0.052706	-0.722662	0.722662	0.935004	r0688	3alpha,7alpha-Dihydroxy-5beta-cholestan-26-al:NAD+ oxidoreductase Bile acid biosynthesis EC:1.2.1.3	1.00 * Water [c] + 1.00 * Nicotinamide adenine dinucleotide [c] + 1.00 * 3alpha,7alpha-dihydroxy-5beta-cholestan-26-al [c] --> 2.00 * proton [c] + 1.00 * Nicotinamide adenine dinucleotide - reduced [c] + 1.00 * 3alpha,7alpha-Dihydroxy-5beta-cholestanate [c]	ALDH1B1; ALDH2; ALDH3A2; ALDH7A1; ALDH9A1	Bile acid synthesis	2	1.2.1.3	0	DownregulatedinI48M
CDO1	-0.39932	1.82008	0.849777	0.090935	0.165674	-0.23186	-1.35021	-0.94509		AKR1C41_pos	0.342857	0.464887	-0.678702	0.678702	0.632749	AKR1C41	aldo-keto reductase family 1, member C4 (chlordecone reductase; 3-alpha hydroxysteroid dehydrogenase, type I; dihydrodiol dehydrogenase 4)	1.00 * proton [c] + 1.00 * Nicotinamide adenine dinucleotide - reduced [c] + 1.00 * 7alpha-hydroxy-5beta-cholestan-3-one [c] --> 1.00 * Nicotinamide adenine dinucleotide [c] + 1.00 * 5beta-cholestane-3alpha,7alpha-diol [c] AKR1C6	AKR1C6	Bile acid synthesis	2	1.1.1.50	4	DownregulatedinI48M
BHMT	1.09829	0.242787	-0.04826	1.58381	-0.24211	-0.3268	-1.59874	-0.70898		AKR1C42_pos	0.342857	0.464887	-0.678702	0.678702	0.632749	AKR1C42	aldo-keto reductase family 1, member C4 (chlordecone reductase; 3-alpha hydroxysteroid dehydrogenase, type I; dihydrodiol dehydrogenase 4)	1.00 * proton [c] + 1.00 * Nicotinamide adenine dinucleotide - reduced [c] + 1.00 * 7alpha,12alpha-dihydroxy-5beta-cholestan-3-one [c] --> 1.00 * Nicotinamide adenine dinucleotide [c] + 1.00 * 5beta-cholestane-3alpha,7alpha,12alpha-triol [c] AKR1C6	AKR1C6	Bile acid synthesis	2	1.1.1.50	4	DownregulatedinI48M
DNMT1	1.24905	-1.23652	-1.26726	-0.3761	0.632726	0.41912	-0.5531	1.13207		r0743_pos	0.685714	0.163857	0.324253	0.324253	0.788496	r0743	hydroxysteroid (17-beta) dehydrogenase 4 Bile acid biosynthesis EC:1.1.1.35	1.00 * Nicotinamide adenine dinucleotide [x] + 1.00 * 3alpha,7alpha,12alpha,24-Tetrahydroxy-5beta-cholestanoyl-CoA [x] --> 1.00 * proton [x] + 1.00 * Nicotinamide adenine dinucleotide - reduced [x] + 1.00 * 3alpha,7alpha,12alpha-trihydroxy-24-oxo-5beta-chole	HSD17B4	Bile acid synthesis	2	1.1.1.35	0	Upregulated in I48M
ADI1	0.942787	1.11308	0.023389	0.611778	-1.07912	0.35542	-1.78097	-0.18636		r0744_pos	0.685714	0.163857	0.324253	0.324253	0.788496	r0744	(24R,25R)-3alpha,7alpha,12alpha,24-tetrahydroxy-5beta-cholestanoyl- CoA hydro-lyase Bile acid biosynthesis EC:4.2.1.107	1.00 * Water [x] + 1.00 * 3alpha,7alpha,12alpha-Trihydroxy-5beta-cholest-24-enoyl-CoA [x] --> 1.00 * 3alpha,7alpha,12alpha,24-Tetrahydroxy-5beta-cholestanoyl-CoA [x] HSD17B4	HSD17B4	Bile acid synthesis	2	4.2.1.107	0	Upregulated in I48M
MAT2A	-1.21003	-0.14933	-0.10983	-1.22284	-0.35991	0.582716	1.72883	0.740402		r0747_pos	0.342857	0.464887	-0.678702	0.678702	0.632749	r0747	3alpha,7alpha-Dihydroxy-5beta-cholestane:NADP+ oxidoreductase (B-specific); 3alpha,7alpha-Dihydroxy-5beta-cholestane:NADP+ oxidoreductase Bile acid biosynthesis EC:1.1.1.50	1.00 * Nicotinamide adenine dinucleotide phosphate [c] + 1.00 * 5beta-cholestane-3alpha,7alpha-diol [c] --> 1.00 * proton [c] + 1.00 * Nicotinamide adenine dinucleotide phosphate - reduced [c] + 1.00 * 7alpha-hydroxy-5beta-cholestan-3-one [c] AKR1C6	AKR1C6	Bile acid synthesis	2	1.1.1.50	0	DownregulatedinI48M
BCAT2	-0.30351	-0.82557	-1.48956	0.458933	0.170469	-0.14368	1.92452	0.208393		r0750_pos	0.342857	0.464887	-0.678702	0.678702	0.632749	r0750	3alpha,7alpha,12alpha-Trihydroxy-5beta-cholestane:NADP+ oxidoreductase (B-specific); 3alpha,7alpha,12alpha-Trihydroxy-5beta-cholestane:NADP+ oxidoreductase Bile acid biosynthesis EC:1.1.1.50	1.00 * Nicotinamide adenine dinucleotide phosphate [c] + 1.00 * 5beta-cholestane-3alpha,7alpha,12alpha-triol [c] --> 1.00 * proton [c] + 1.00 * Nicotinamide adenine dinucleotide phosphate - reduced [c] + 1.00 * 7alpha,12alpha-dihydroxy-5beta-cholestan-3-one	AKR1C6	Bile acid synthesis	2	1.1.1.50	0	DownregulatedinI48M
MAT1A	0.764938	1.05419	-0.37018	0.938605	-0.67134	0.35662	-1.91941	-0.15343		DHCR241r_pos	0.342857	0.464887	-0.601532	0.601532	0.632749	DHCR241r	24-dehydrocholesterol reductase [Precursor]	1.00 * zymosterol [r] + 1.00 * Flavin adenine dinucleotide reduced [r] --> 1.00 * Flavin adenine dinucleotide oxidized [r] + 1.00 * 5alpha-cholest-8-en-3beta-ol [r] DHCR24	DHCR24	Cholesterol metabolism	3		4	DownregulatedinI48M
GCLM	-0.15263	-0.41413	0.923296	0.991581	-1.83053	-0.8523	0.639657	0.695046		DHCR242r_pos	0.342857	0.464887	-0.607667	0.607667	0.632749	DHCR242r	24-dehydrocholesterol reductase [Precursor]	1.00 * Flavin adenine dinucleotide reduced [r] + 1.00 * 5alpha-cholesta-7,24-dien-3beta-ol [r] --> 1.00 * Flavin adenine dinucleotide oxidized [r] + 1.00 * 5alpha-cholest-7-en-3beta-ol [r] CYP7A1; DHCR24	CYP7A1; DHCR24	Cholesterol metabolism	3		4	DownregulatedinI48M
ENOPH1	0.389509	-0.23327	-0.22348	-0.60705	-0.54346	-0.35284	2.32188	-0.7513		r0783_pos	0.342857	0.464887	-0.607667	0.607667	0.632749	r0783	lanosterol D24-reductase Biosynthesis of steroids EC:1.3.1.72	1.00 * Nicotinamide adenine dinucleotide phosphate [r] + 1.00 * 5alpha-cholest-7-en-3beta-ol [r] --> 1.00 * proton [r] + 1.00 * Nicotinamide adenine dinucleotide phosphate - reduced [r] + 1.00 * 5alpha-cholesta-7,24-dien-3beta-ol [r] DHCR24	DHCR24	Cholesterol metabolism	3	1.3.1.72	0	DownregulatedinI48M
MTAP	-1.52182	0.60418	1.31668	0.621063	-0.83394	-1.04665	0.291428	0.569046		r1380_neg	0.342857	0.464887	-0.601532	0.601532	0.632749	r1380	delta24-sterol reductase Biosynthesis of steroids EC:1.3.1.72	1.00 * proton [r] + 1.00 * Nicotinamide adenine dinucleotide phosphate - reduced [r] + 1.00 * zymosterol [r] --> 1.00 * Nicotinamide adenine dinucleotide phosphate [r] + 1.00 * 5alpha-cholest-8-en-3beta-ol [r] DHCR24	DHCR24	Cholesterol metabolism	3	1.3.1.72	0	DownregulatedinI48M
MTR	-1.03125	0.082559	0.220081	2.20312	-0.92423	0.035503	-0.27674	-0.30904		SQLSr_pos	0.485714	0.313619	-0.585703	0.585703	0.725673	SQLSr	Squalene synthase	1.00 * proton [r] + 1.00 * Nicotinamide adenine dinucleotide phosphate - reduced [r] + 2.00 * Farnesyl diphosphate [r] --> 1.00 * Nicotinamide adenine dinucleotide phosphate [r] + 2.00 * Diphosphate [r] + 1.00 * squalene [r] FDFT1	FDFT1	Cholesterol metabolism	3	2.5.1.21	4	DownregulatedinI48M
MDH1	1.71315	-1.15	-1.22625	0.139806	-0.73307	0.328001	0.732018	0.196349		r0170_neg	0.485714	0.313619	-0.585703	0.585703	0.725673	r0170	Farnesyl-diphosphate:farnesyl-diphosphate farnesyltransferase Biosynthesis of steroids EC:2.5.1.21	2.00 * Farnesyl diphosphate [r] --> 1.00 * Diphosphate [r] + 1.00 * presqualene diphosphate(3-) [r] FDFT1	FDFT1	Cholesterol metabolism	3	2.5.1.21	0	DownregulatedinI48M
BHMT2	-1.23527	0.595847	-0.21613	1.60249	-0.03497	-0.47847	-1.1767	0.943195		r0575_neg	0.485714	0.313619	-0.585703	0.585703	0.725673	r0575	Presqualene diphosphate:farnesyl-diphosphate farnesyltransferase Biosynthesis of steroids EC:2.5.1.21	1.00 * proton [r] + 1.00 * Nicotinamide adenine dinucleotide phosphate - reduced [r] + 1.00 * presqualene diphosphate(3-) [r] --> 1.00 * Nicotinamide adenine dinucleotide phosphate [r] + 1.00 * Diphosphate [r] + 1.00 * squalene [r] FDFT1	FDFT1	Cholesterol metabolism	3	2.5.1.21	0	DownregulatedinI48M
GOT1	-0.53485	0.227334	0.013741	-0.65203	2.1827	0.382129	-0.71975	-0.89927		ICDHyrm_neg	0.057143	1.24304	1.44815	1.44815	0.572343	ICDHyrm	Isocitrate dehydrogenase (NADP+)	1.00 * Nicotinamide adenine dinucleotide phosphate [m] + 1.00 * Isocitrate [m] --> 1.00 * Nicotinamide adenine dinucleotide phosphate - reduced [m] + 1.00 * 2-Oxoglutarate [m] + 1.00 * carbon dioxide [m] IDH2	IDH2	Citric acid cycle	4	1.1.1.42	4	Upregulated in I48M
CBS	1.89482	0.178176	-1.15644	0.707026	-0.91388	-0.77145	-0.20199	0.263726		SUCOAS1m_neg	0.057143	1.24304	-2.1075	2.1075	0.572343	SUCOAS1m	Succinate--CoA ligase (GDP-forming)	1.00 * Coenzyme A [m] + 1.00 * GTP [m] + 1.00 * Succinate [m] --> 1.00 * hydrogenphosphate [m] + 1.00 * GDP [m] + 1.00 * Succinyl-CoA [m] SUCLG1; SUCLG2	SUCLG1; SUCLG2	Citric acid cycle	4	6.2.1.4	0	DownregulatedinI48M
AMD1	0.194112	-1.24611	-0.51239	0.715453	-0.8441	-0.26911	1.96219	-3e-05		SUCOAS1m_pos	0.057143	1.24304	-2.1075	2.1075	0.572343	SUCOAS1m	Succinate--CoA ligase (GDP-forming)	1.00 * Coenzyme A [m] + 1.00 * GTP [m] + 1.00 * Succinate [m] --> 1.00 * hydrogenphosphate [m] + 1.00 * GDP [m] + 1.00 * Succinyl-CoA [m] SUCLG1; SUCLG2	SUCLG1; SUCLG2	Citric acid cycle	4	6.2.1.4	0	DownregulatedinI48M
PSAT1	0.019227	0.66615	-0.79942	-0.71842	-0.65355	-0.33498	2.17606	-0.35507		SUCOASm_neg	0.057143	1.24304	-2.1075	2.1075	0.572343	SUCOASm	Succinate--CoA ligase (ADP-forming)	1.00 * Coenzyme A [m] + 1.00 * ATP [m] + 1.00 * Succinate [m] --> 1.00 * ADP [m] + 1.00 * hydrogenphosphate [m] + 1.00 * Succinyl-CoA [m] SUCLA2; SUCLG1	SUCLA2; SUCLG1	Citric acid cycle	4	6.2.1.5	0	DownregulatedinI48M
MAT2B	-0.39823	1.49423	-0.48983	1.07	-0.44515	0.877315	-0.92473	-1.18359		SUCOASm_pos	0.057143	1.24304	-2.1075	2.1075	0.572343	SUCOASm	Succinate--CoA ligase (ADP-forming)	1.00 * Coenzyme A [m] + 1.00 * ATP [m] + 1.00 * Succinate [m] --> 1.00 * ADP [m] + 1.00 * hydrogenphosphate [m] + 1.00 * Succinyl-CoA [m] SUCLA2; SUCLG1	SUCLA2; SUCLG1	Citric acid cycle	4	6.2.1.5	0	DownregulatedinI48M
KYAT3	-0.40957	-0.89871	0.094886	2.22005	-0.57005	-0.55593	0.531792	-0.41247		FUM_neg	1	0	1.0971	1.0971	1	FUM	fumarase	1.00 * Water [c] + 1.00 * Fumarate [c] --> 1.00 * (S)-malate(2-) [c] FH1	FH1	Citric acid cycle	4	4.2.1.2	0	Upregulated in I48M
MPST	1.85506	-0.37892	-0.84153	0.81848	-1.05842	-0.59397	-0.42197	0.621264		FUM_pos	1	0	1.0971	1.0971	1	FUM	fumarase	1.00 * Water [c] + 1.00 * Fumarate [c] --> 1.00 * (S)-malate(2-) [c] FH1	FH1	Citric acid cycle	4	4.2.1.2	0	Upregulated in I48M
LDHB	-0.78738	1.78203	-0.3868	0.346194	-0.3596	1.13936	-0.91407	-0.81973		FUMm_neg	1	0	1.0971	1.0971	1	FUMm	fumarase, mitochondrial	1.00 * Water [m] + 1.00 * Fumarate [m] --> 1.00 * (S)-malate(2-) [m] FH1	FH1	Citric acid cycle	4	4.2.1.2	0	Upregulated in I48M
DNMT3B	0.687338	1.37314	-1.37889	0.790004	0.332575	-0.62031	0.086481	-1.27033		FUMm_pos	1	0	1.0971	1.0971	1	FUMm	fumarase, mitochondrial	1.00 * Water [m] + 1.00 * Fumarate [m] --> 1.00 * (S)-malate(2-) [m] FH1	FH1	Citric acid cycle	4	4.2.1.2	0	Upregulated in I48M
ALDH1B1	0.999792	0.959636	-0.41853	1.42105	-0.92415	-0.82723	-1.1593	-0.05127		r0081_neg	1	0	-0.322035	0.322035	1	r0081	L-Alanine:2-oxoglutarate aminotransferase Glutamate metabolism / Alanine and aspartate metabolism EC:2.6.1.2	1.00 * 2-Oxoglutarate [m] + 1.00 * L-alanine [m] --> 1.00 * L-glutamate(1-) [m] + 1.00 * pyruvate [m] GPT; GPT2	GPT; GPT2	Citric acid cycle	4	2.6.1.2	0	DownregulatedinI48M
ADH4	0.66062	1.87857	0.663053	-0.20396	-0.35967	-0.62273	-1.05424	-0.96164		r0081_pos	1	0	-0.322035	0.322035	1	r0081	L-Alanine:2-oxoglutarate aminotransferase Glutamate metabolism / Alanine and aspartate metabolism EC:2.6.1.2	1.00 * 2-Oxoglutarate [m] + 1.00 * L-alanine [m] --> 1.00 * L-glutamate(1-) [m] + 1.00 * pyruvate [m] GPT; GPT2	GPT; GPT2	Citric acid cycle	4	2.6.1.2	0	DownregulatedinI48M
ACAT2	1.00553	-0.2127	0.219095	1.71503	-0.53859	-0.92353	-1.34356	0.078725		ACONT_neg	0.685714	0.163857	-0.937912	0.937912	0.788496	ACONT	aconitase	1.00 * Citrate [c] --> 1.00 * Isocitrate [c] ACO1; IREB2	ACO1; IREB2	Citric acid cycle	4	4.2.1.3	0	DownregulatedinI48M
ADH6	-0.08286	1.95405	0.664593	0.28629	-0.12726	-0.67312	-1.2738	-0.7479		ACONT_pos	0.685714	0.163857	-0.937912	0.937912	0.788496	ACONT	aconitase	1.00 * Citrate [c] --> 1.00 * Isocitrate [c] ACO1; IREB2	ACO1; IREB2	Citric acid cycle	4	4.2.1.3	0	DownregulatedinI48M
ADH1C	0.901353	0.054168	1.07764	1.21677	-0.69972	-0.10253	-1.37734	-1.07034		ACONTm_neg	1	0	0.0533557	0.053356	1	ACONTm	Aconitate hydratase	1.00 * Citrate [m] --> 1.00 * Isocitrate [m] ACO1; ACO2	ACO1; ACO2	Citric acid cycle	4	4.2.1.3	0	Upregulated in I48M
ADH1B	0.331919	1.84652	-0.10603	0.860553	-0.50808	-0.41328	-1.37739	-0.63422		ACONTm_pos	1	0	0.0533557	0.053356	1	ACONTm	Aconitate hydratase	1.00 * Citrate [m] --> 1.00 * Isocitrate [m] ACO1; ACO2	ACO1; ACO2	Citric acid cycle	4	4.2.1.3	0	Upregulated in I48M
CPT1A	0.657216	-0.93824	-0.5718	-0.99417	-0.15077	1.84102	-0.61013	0.766879		ICDHxm_pos	0.885714	0.052706	0.00753609	0.007536	0.935004	ICDHxm	Isocitrate dehydrogenase (NAD+)	1.00 * Nicotinamide adenine dinucleotide [m] + 1.00 * Isocitrate [m] --> 1.00 * 2-Oxoglutarate [m] + 1.00 * carbon dioxide [m] + 1.00 * Nicotinamide adenine dinucleotide - reduced [m] IDH3A; IDH3B; IDH3G	IDH3A; IDH3B; IDH3G	Citric acid cycle	4	1.1.1.41	0	Upregulated in I48M
CPT1B	-1.25475	-0.84188	-0.56187	-0.64935	1.67083	0.584942	0.908298	0.143778		r0679_pos	0.885714	0.052706	0.00355618	0.003556	0.935004	r0679	ATP:pantothenate 4-phosphotransferase Pantothenate and CoA biosynthesis EC:2.7.1.33	1.00 * ATP [c] + 1.00 * N-[(R)-pantothenoyl]-L-cysteinate [c] --> 1.00 * ADP [c] + 1.00 * proton [c] + 1.00 * N-((R)-4-Phosphopantothenoyl)-L-cysteine [c] PANK1; PANK2; PANK3; PANK4	PANK1; PANK2; PANK3; PANK4	CoA catabolism	5	2.7.1.33	0	Upregulated in I48M
CPT1C	-0.22605	-0.62872	-0.04552	-0.09373	2.39412	-0.62872	-0.62872	-0.14267		r0680_neg	0.885714	0.052706	0.00355618	0.003556	0.935004	r0680	ATP:pantothenate 4-phosphotransferase Pantothenate and CoA biosynthesis EC:2.7.1.33	1.00 * ATP [m] + 1.00 * N-[(R)-pantothenoyl]-L-cysteinate [m] --> 1.00 * proton [m] + 1.00 * ADP [m] + 1.00 * N-((R)-4-Phosphopantothenoyl)-L-cysteine [m] PANK1; PANK2; PANK3; PANK4	PANK1; PANK2; PANK3; PANK4	CoA catabolism	5	2.7.1.33	0	Upregulated in I48M
ALDH7A1	-0.20242	1.58171	0.551543	0.858813	-0.83933	0.24491	-1.44511	-0.75012		PPCDC_pos	0.885714	0.052706	0.00355618	0.003556	0.935004	PPCDC	phosphopantothenoylcysteine decarboxylase	1.00 * proton [c] + 1.00 * N-((R)-4-Phosphopantothenoyl)-L-cysteine [c] --> 1.00 * carbon dioxide [c] + 1.00 * Pantetheine 4'-phosphate [c] PPCDC	PPCDC	CoA synthesis	5	4.1.1.36	4	Upregulated in I48M
ACOX3	1.0739	0.153952	-0.49729	0.453228	-1.23888	-0.71839	-0.84214	1.61561		r0578_neg	0.885714	0.052706	0.00355618	0.003556	0.935004	r0578	ATP:pantothenate 4-phosphotransferase Pantothenate and CoA biosynthesis EC:2.7.1.33	1.00 * ATP [c] + 1.00 * pantetheine [c] --> 1.00 * ADP [c] + 1.00 * proton [c] + 1.00 * Pantetheine 4'-phosphate [c] PANK1; PANK2; PANK3; PANK4	PANK1; PANK2; PANK3; PANK4	CoA synthesis	5	2.7.1.33	0	Upregulated in I48M
ACAT1	-0.87621	0.579474	-0.88668	-0.69411	0.713569	1.41538	0.895165	-1.14658		r0579_pos	0.885714	0.052706	0.00355618	0.003556	0.935004	r0579	ATP:pantothenate 4-phosphotransferase Pantothenate and CoA biosynthesis EC:2.7.1.33	1.00 * ATP [m] + 1.00 * pantetheine [m] --> 1.00 * proton [m] + 1.00 * ADP [m] + 1.00 * Pantetheine 4'-phosphate [m] PANK1; PANK2; PANK3; PANK4	PANK1; PANK2; PANK3; PANK4	CoA synthesis	5	2.7.1.33	0	Upregulated in I48M
ACADSB	-0.31962	1.14436	0.554852	1.22929	-1.11816	0.58447	-0.92765	-1.14753		r0580_pos	0.885714	0.052706	-0.289959	0.289959	0.935004	r0580	N-((R)-Pantothenoyl)-L-cysteine carboxy-lyase Pantothenate and CoA biosynthesis EC:4.1.1.30	1.00 * proton [c] + 1.00 * N-[(R)-pantothenoyl]-L-cysteinate [c] --> 1.00 * carbon dioxide [c] + 1.00 * pantetheine [c] No genes	1.00 * proton [c] + 1.00 * N-[(R)-pantothenoyl]-L-cysteinate [c] --> 1.00 * carbon dioxide [c] + 1.00 * pantetheine [c] No genes	CoA synthesis	5	4.1.1.30	0	DownregulatedinI48M
ECI2	1.10737	1.67394	0.515057	-0.25092	-0.47348	-0.4799	-1.06225	-1.02983		r0614_neg	0.885714	0.052706	0.00355618	0.003556	0.935004	r0614	N-[(R)-4-Phosphopantothenoyl]-L-cysteine carboxy-lyase Pantothenate and CoA biosynthesis EC:4.1.1.36	1.00 * proton [m] + 1.00 * N-((R)-4-Phosphopantothenoyl)-L-cysteine [m] --> 1.00 * carbon dioxide [m] + 1.00 * Pantetheine 4'-phosphate [m] PPCDC	PPCDC	CoA synthesis	5	4.1.1.36	0	Upregulated in I48M
ACADL	0.366445	1.01921	-0.47934	1.6632	-0.72784	0.095718	-1.42437	-0.51302		PYRt2p_pos	0.028571	1.54407	3.32864	3.32864	0.572343	PYRt2p	pyruvate peroxisomal transport via proton symport	1.00 * proton [c] + 1.00 * pyruvate [c] --> 1.00 * proton [x] + 1.00 * pyruvate [x] SLC16A1; SLC16A7	SLC16A1; SLC16A7	D-alanine metabolism	6		4	Upregulated in I48M
ALDH2	-0.53904	2.03277	0.495439	0.218543	-0.56165	0.282212	-1.08634	-0.84193		PYRt2p_neg	0.2	0.69897	1.01871	1.01871	0.57963	PYRt2p	pyruvate peroxisomal transport via proton symport	1.00 * proton [c] + 1.00 * pyruvate [c] --> 1.00 * proton [x] + 1.00 * pyruvate [x] SLC16A1; SLC16A7	SLC16A1; SLC16A7	D-alanine metabolism	6		4	Upregulated in I48M
ECHS1	2.06128	-0.01439	-0.38196	0.713457	-0.74532	-0.13866	-1.197	-0.29742		LTD4DP_neg	1	0	-0.202924	0.202924	1	LTD4DP	Leukotriene D4 dipeptidase	1.00 * Water [c] + 1.00 * Leukotriene D4 [c] --> 1.00 * Glycine [c] + 1.00 * leukotriene E4(1-) [c] No genes	1.00 * Water [c] + 1.00 * Leukotriene D4 [c] --> 1.00 * Glycine [c] + 1.00 * leukotriene E4(1-) [c] No genes	Eicosanoid metabolism	7	2.3.2.2	4	DownregulatedinI48M
ADH1A	0.110097	2.22909	0.311295	-0.69008	-0.04551	-0.25843	-0.77756	-0.87891		LTD4DP_pos	1	0	-0.202924	0.202924	1	LTD4DP	Leukotriene D4 dipeptidase	1.00 * Water [c] + 1.00 * Leukotriene D4 [c] --> 1.00 * Glycine [c] + 1.00 * leukotriene E4(1-) [c] No genes	1.00 * Water [c] + 1.00 * Leukotriene D4 [c] --> 1.00 * Glycine [c] + 1.00 * leukotriene E4(1-) [c] No genes	Eicosanoid metabolism	7	2.3.2.2	4	DownregulatedinI48M
ACSL3	-0.30058	-0.94618	-0.75113	-0.00356	-0.0989	-0.34532	2.30231	0.143345		DM_sprm_c__pos	0.685714	0.163857	-0.710205	0.710205	0.788496	NA	DM sprm(c)	1.00 * spermine(4+) [c] --> Ï• No genes	1.00 * spermine(4+) [c] --> Ï• No genes	Exchange/demand reaction	8		0	DownregulatedinI48M
ACSL6	0.165502	0.470963	-0.22301	-0.30356	-1.08452	-0.17956	-0.96148	2.11567		CSNATr_neg	0.342857	0.464887	0.935275	0.935275	0.632749	CSNATr	carnitine O-acetyltransferase	1.00 * Acetyl-CoA [c] + 1.00 * L-Carnitine [c] --> 1.00 * Coenzyme A [c] + 1.00 * O-acetylcarnitine [c] CRAT	CRAT	Fatty acid oxidation	9	2.3.1.7	4	Upregulated in I48M
CPT2	0.744332	-1.01379	-1.40811	0.395732	0.092558	1.74208	-0.47964	-0.07316		CSNATr_pos	0.342857	0.464887	0.935275	0.935275	0.632749	CSNATr	carnitine O-acetyltransferase	1.00 * Acetyl-CoA [c] + 1.00 * L-Carnitine [c] --> 1.00 * Coenzyme A [c] + 1.00 * O-acetylcarnitine [c] CRAT	CRAT	Fatty acid oxidation	9	2.3.1.7	4	Upregulated in I48M
ACAA1	1.65453	0.33846	-0.43347	0.501524	-0.64167	0.015635	-1.78215	0.347137		C181CPT1_pos	0.342857	0.464887	0.713505	0.713505	0.632749	C181CPT1	transport of Octadecenoyl-CoA into mitochondrial matrix	1.00 * L-Carnitine [c] + 1.00 * Octadecenoyl-CoA (n-C18:1CoA) [c] --> 1.00 * Coenzyme A [c] + 1.00 * octadecenoyl carnitine [c] CPT1A; CPT1B; CPT1C	CPT1A; CPT1B; CPT1C	Fatty acid oxidation	9	2.3.1.21	4	Upregulated in I48M
ACSL4	0.03647	1.10004	1.82498	-0.85426	-0.66707	-0.84539	0.145194	-0.73995		C181CPT2_pos	0.342857	0.464887	0.713505	0.713505	0.632749	C181CPT2	transport of Octadecenoyl-CoA into mitochondrial matrix	1.00 * Coenzyme A [m] + 1.00 * octadecenoyl carnitine [m] --> 1.00 * L-Carnitine [m] + 1.00 * Octadecenoyl-CoA (n-C18:1CoA) [m] CPT2	CPT2	Fatty acid oxidation	9		4	Upregulated in I48M
ALDH9A1	1.09789	0.346698	-0.25626	1.31735	0.061019	-0.07508	-1.86222	-0.6294		ELAIDCRNt_pos	0.342857	0.464887	0.713505	0.713505	0.632749	ELAIDCRNt	transport into the mitochondria (carnitine)	1.00 * Elaidic carnitine [c] --> 1.00 * Elaidic carnitine [m] SLC25A20	SLC25A20	Fatty acid oxidation	9		4	Upregulated in I48M
GCDH	1.92789	-0.46816	0.250069	0.701517	-0.09969	-0.33464	-1.45393	-0.52306		FACOAL1821_neg	0.485714	0.313619	-0.740708	0.740708	0.725673	FACOAL1821	fatty-acid--CoA ligase	1.00 * ATP [c] + 1.00 * Coenzyme A [c] + 1.00 * linoleate [c] --> 1.00 * AMP [c] + 1.00 * Diphosphate [c] + 1.00 * linoleic coenzyme A [c] ACSBG2; ACSL1; ACSL3; ACSL4	ACSBG2; ACSL1; ACSL3; ACSL4	Fatty acid oxidation	9	6.2.1.3	4	DownregulatedinI48M
CYP2U1	0.940065	-0.95994	-0.41252	-0.47027	1.48774	0.725449	-1.4315	0.120962		OCD11COACPT1_neg	0.342857	0.464887	0.722989	0.722989	0.632749	OCD11COACPT1	transport of 11-octadecenoyl carnitine into the mitochondrial matrix	1.00 * L-Carnitine [c] + 1.00 * 11-octadecenoylcoa [c] --> 1.00 * Coenzyme A [c] + 1.00 * 11-octadecenoyl carnitine [c] CPT1A; CPT1B; CPT1C	CPT1A; CPT1B; CPT1C	Fatty acid oxidation	9		4	Upregulated in I48M
HADH	0.60271	0.217118	-0.90859	1.96997	-0.65317	0.221335	-1.14737	-0.302		OCD11CRNCACT_neg	0.342857	0.464887	0.722989	0.722989	0.632749	OCD11CRNCACT	transport of 11-octadecenoyl carnitine into the mitochondrial matrix	1.00 * 11-octadecenoyl carnitine [c] --> 1.00 * 11-octadecenoyl carnitine [m] SLC25A20	SLC25A20	Fatty acid oxidation	9		4	Upregulated in I48M
ADH5	1.14327	-0.04059	0.284174	1.36082	-0.40141	-1.49856	0.280629	-1.12834		OCD11CRNCPT2_neg	0.342857	0.464887	0.722989	0.722989	0.632749	OCD11CRNCPT2	transport of 11-octadecenoyl carnitine into the mitochondrial matrix	1.00 * Coenzyme A [m] + 1.00 * 11-octadecenoyl carnitine [m] --> 1.00 * L-Carnitine [m] + 1.00 * 11-octadecenoylcoa [m] CPT2	CPT2	Fatty acid oxidation	9		4	Upregulated in I48M
ECI1	2.1942	-0.2516	-0.60949	0.294976	-1.09358	-0.63142	-0.13099	0.227909		OCTDECCACT_neg	0.342857	0.464887	0.713505	0.713505	0.632749	OCTDECCACT	transport of Octadecenoyl-CoA into mitochondrial matrix	1.00 * octadecenoyl carnitine (hypothetical, position of double bond unknown) [c] --> 1.00 * octadecenoyl carnitine (hypothetical, position of double bond unknown) [m] SLC25A20	SLC25A20	Fatty acid oxidation	9		4	Upregulated in I48M
ACSL5	-0.90425	0.965471	-0.80879	-0.45845	0.728397	1.74509	-0.57566	-0.69181		OCTDECCPT1_neg	0.342857	0.464887	0.713505	0.713505	0.632749	OCTDECCPT1	transport of Octadecenoyl-CoA into mitochondrial matrix	1.00 * L-Carnitine [c] + 1.00 * octadecenoylcoa [c] --> 1.00 * Coenzyme A [c] + 1.00 * octadecenoyl carnitine (hypothetical, position of double bond unknown) [c] CPT1A; CPT1B; CPT1C	CPT1A; CPT1B; CPT1C	Fatty acid oxidation	9		4	Upregulated in I48M
HADHB	0.908092	-0.71374	-1.01407	0.090012	-0.41399	1.81725	-1.01828	0.344723		OCTDECCPT2_neg	0.342857	0.464887	0.713505	0.713505	0.632749	OCTDECCPT2	transport of Octadecenoyl-CoA into mitochondrial matrix	1.00 * Coenzyme A [m] + 1.00 * octadecenoyl carnitine (hypothetical, position of double bond unknown) [m] --> 1.00 * L-Carnitine [m] + 1.00 * octadecenoylcoa [m] CPT2	CPT2	Fatty acid oxidation	9		4	Upregulated in I48M
ACSL1	0.592966	-0.19038	-0.81527	0.981872	-0.7629	0.296465	-1.51907	1.41631		VACCCPT1_pos	0.342857	0.464887	0.722989	0.722989	0.632749	VACCCPT1	carnitine O-palmitoyltransferase	1.00 * L-Carnitine [c] + 1.00 * vaccenyl coenzyme A [c] --> 1.00 * Coenzyme A [c] + 1.00 * Vaccenyl carnitine [c] CPT1A; CPT1B; CPT1C	CPT1A; CPT1B; CPT1C	Fatty acid oxidation	9	2.3.1.21	4	Upregulated in I48M
EHHADH	0.885559	-0.21854	-0.89294	1.22416	-0.6057	0.333118	-1.61403	0.888364		VACCCPT2_pos	0.342857	0.464887	0.722989	0.722989	0.632749	VACCCPT2	carnitine transferase	1.00 * Coenzyme A [m] + 1.00 * Vaccenyl carnitine [m] --> 1.00 * L-Carnitine [m] + 1.00 * vaccenyl coenzyme A [m] CPT2	CPT2	Fatty acid oxidation	9		4	Upregulated in I48M
GPX3	-0.73386	-0.77199	-0.54265	-0.80761	0.806049	1.97619	0.461806	-0.38794		VACCCRNt_pos	0.342857	0.464887	0.722989	0.722989	0.632749	VACCCRNt	transport into the mitochondria (carnitine)	1.00 * Vaccenyl carnitine [c] --> 1.00 * Vaccenyl carnitine [m] SLC25A20	SLC25A20	Fatty acid oxidation	9		4	Upregulated in I48M
GSTM3	-0.87781	1.38882	0.62066	-0.40756	-0.86792	-0.54802	-0.76233	1.45415		C160CPT1_pos	0.685714	0.163857	0.354546	0.354546	0.788496	C160CPT1	production of Palmitoylcarnitine	1.00 * L-Carnitine [c] + 1.00 * Palmitoyl-CoA (n-C16:0CoA) [c] --> 1.00 * Coenzyme A [c] + 1.00 * L-palmitoylcarnitine [c] CPT1A; CPT1B; CPT1C	CPT1A; CPT1B; CPT1C	Fatty acid oxidation	9	2.3.1.21	4	Upregulated in I48M
GSTA2	1.13874	1.86452	0.268885	-0.56892	-0.65094	-0.63829	-0.71136	-0.70263		C40CPT1_pos	0.685714	0.163857	0.403614	0.403614	0.788496	C40CPT1	production of butyrylcarnitine	1.00 * L-Carnitine [c] + 1.00 * Butanoyl-CoA [c] --> 1.00 * Coenzyme A [c] + 1.00 * butyryl carnitine [c] CPT1A; CPT1B; CPT1C	CPT1A; CPT1B; CPT1C	Fatty acid oxidation	9		4	Upregulated in I48M
RRM2	0.097099	-0.79829	-0.59953	-0.71904	-0.76667	2.11868	0.036118	0.631643		C4CRNCPT2_pos	0.685714	0.163857	0.403614	0.403614	0.788496	C4CRNCPT2	transport of butyryl carnitine in the mitochondrial matrix for final hydrolysis	1.00 * Coenzyme A [m] + 1.00 * butyryl carnitine [m] --> 1.00 * Butanoyl-CoA [m] + 1.00 * L-Carnitine [m] CPT2	CPT2	Fatty acid oxidation	9		4	Upregulated in I48M
NAT8	1.44649	0.101657	0.885533	-0.68913	-0.82051	-1.18975	-0.73726	1.00298		FACOAL1831_neg	0.485714	0.313619	0.636518	0.636518	0.725673	FACOAL1831	fatty-acid--CoA ligase	1.00 * ATP [c] + 1.00 * Coenzyme A [c] + 1.00 * gamma-linolenate [c] --> 1.00 * AMP [c] + 1.00 * Diphosphate [c] + 1.00 * gamma-linolenoyl-CoA(4-) [c] ACSBG2; ACSL1; ACSL3; ACSL4; ACSL5; ACSL6	ACSBG2; ACSL1; ACSL3; ACSL4; ACSL5; ACSL6	Fatty acid oxidation	9	6.2.1.3	4	Upregulated in I48M
IDH2	0.408891	-1.11851	-1.62872	-0.1436	1.52426	0.610586	0.449206	-0.10212		RE3076X_neg	0.2	0.69897	1.01871	1.01871	0.57963	RE3076X	RE3076	1.00 * Nicotinamide adenine dinucleotide [x] + 1.00 * Water [x] + 1.00 * pristanal [x] --> 2.00 * proton [x] + 1.00 * Nicotinamide adenine dinucleotide - reduced [x] + 1.00 * pristanate [x] No genes	1.00 * Nicotinamide adenine dinucleotide [x] + 1.00 * Water [x] + 1.00 * pristanal [x] --> 2.00 * proton [x] + 1.00 * Nicotinamide adenine dinucleotide - reduced [x] + 1.00 * pristanate [x] No genes	Fatty acid oxidation	9	1.2.1.48	0	Upregulated in I48M
GPX1	-0.0362	-1.31607	-0.53116	-0.02711	0.810848	0.744898	1.5391	-1.18431		r0434_pos	0.685714	0.163857	0.354546	0.354546	0.788496	r0434	Palmitoyl-CoA:L-carnitine O-palmitoyltransferase Fatty acid metabolism EC:2.3.1.21	1.00 * L-Carnitine [r] + 1.00 * Palmitoyl-CoA (n-C16:0CoA) [r] --> 1.00 * Coenzyme A [r] + 1.00 * L-palmitoylcarnitine [r] CPT1A; CPT2	CPT1A; CPT2	Fatty acid oxidation	9	2.3.1.21	0	Upregulated in I48M
GSTT2B	1.90522	-0.75871	1.06819	0.185911	-0.80043	-0.70726	-0.64565	-0.24727		r1257_pos	0.485714	0.313619	0.622123	0.622123	0.725673	r1257	EC:6.2.1.3	1.00 * ATP [r] + 1.00 * Coenzyme A [r] + 1.00 * linoleate [r] --> 1.00 * AMP [r] + 1.00 * Diphosphate [r] + 1.00 * linoleic coenzyme A [r] ACSBG2; ACSL1; ACSL3; ACSL4; ACSL5; ACSL6; SLC27A2	ACSBG2; ACSL1; ACSL3; ACSL4; ACSL5; ACSL6; SLC27A2	Fatty acid oxidation	9	6.2.1.3	0	Upregulated in I48M
GPX4	1.48672	1.35871	0.205391	-0.13217	-1.13175	0.003343	-0.87897	-0.91128		r1260_pos	0.485714	0.313619	0.636518	0.636518	0.725673	r1260	EC:6.2.1.3	1.00 * ATP [r] + 1.00 * Coenzyme A [r] + 1.00 * gamma-linolenate [r] --> 1.00 * AMP [r] + 1.00 * Diphosphate [r] + 1.00 * gamma-linolenoyl-CoA(4-) [r] ACSBG2; ACSL1; ACSL3; ACSL4; ACSL5; ACSL6; SLC27A2	ACSBG2; ACSL1; ACSL3; ACSL4; ACSL5; ACSL6; SLC27A2	Fatty acid oxidation	9	6.2.1.3	0	Upregulated in I48M
CHAC1	-0.09878	-0.87971	-0.21354	-0.90741	1.53093	-0.94416	1.45206	0.060615		r1401_pos	0.685714	0.163857	0.403614	0.403614	0.788496	r1401	Facilitated diffusion	1.00 * Butanoyl-CoA [m] + 1.00 * L-Carnitine [c] --> 1.00 * L-Carnitine [m] + 1.00 * Butanoyl-CoA [c] No genes	1.00 * Butanoyl-CoA [m] + 1.00 * L-Carnitine [c] --> 1.00 * L-Carnitine [m] + 1.00 * Butanoyl-CoA [c] No genes	Fatty acid oxidation	9		0	Upregulated in I48M
OPLAH	1.65435	0.088557	-0.5566	0.241159	-1.15515	-0.73191	-0.74787	1.20746		C161CPT1_pos	0.485714	0.313619	0.620363	0.620363	0.725673	C161CPT1	production of palmitoleoylcarnitine	1.00 * L-Carnitine [c] + 1.00 * Hexadecenoyl-CoA (n-C16:1CoA) [c] --> 1.00 * Coenzyme A [c] + 1.00 * Hexadecenoyl carnitine [c] CPT1A; CPT1B; CPT1C	CPT1A; CPT1B; CPT1C	Fatty acid oxidation	9	2.3.1.21	4	Upregulated in I48M
GSTK1	0.47129	1.04843	0.344378	0.810899	-0.41224	-0.53836	-2.07793	0.353521		C30CPT1_pos	0.885714	0.052706	0.283399	0.283399	0.935004	C30CPT1	production of propionylcarnitine	1.00 * Propanoyl-CoA [c] + 1.00 * L-Carnitine [c] --> 1.00 * Coenzyme A [c] + 1.00 * propionyl-carnitine [c] CPT1A; CPT1B; CPT1C	CPT1A; CPT1B; CPT1C	Fatty acid oxidation	9		4	Upregulated in I48M
PGD	0.755197	-0.78814	-0.30442	1.66781	-1.14956	-0.56183	-0.59202	0.972947		C60CPT1_pos	0.885714	0.052706	0.128272	0.128272	0.935004	C60CPT1	production of hexanoylcarnitine	1.00 * L-Carnitine [c] + 1.00 * Hexanoyl-CoA (n-C6:0CoA) [c] --> 1.00 * Coenzyme A [c] + 1.00 * hexanoyl carnitine [c] CPT1A; CPT1B; CPT1C	CPT1A; CPT1B; CPT1C	Fatty acid oxidation	9		4	Upregulated in I48M
GSTA1	0.604418	1.27216	1.25982	0.168667	-0.72078	-0.26424	-1.405	-0.91505		C80CPT1_neg	0.685714	0.163857	0.190497	0.190497	0.788496	C80CPT1	production of octanoylcarnitine	1.00 * L-Carnitine [c] + 1.00 * Octanoyl-CoA (n-C8:0CoA) [c] --> 1.00 * Coenzyme A [c] + 1.00 * octanoyl carnitine [c] CPT1A; CPT1B; CPT1C	CPT1A; CPT1B; CPT1C	Fatty acid oxidation	9		4	Upregulated in I48M
GSTM4	1.67858	1.00343	-0.22923	-0.93998	-0.36721	-0.99611	-0.81674	0.667258		CSNAT2m_pos	0.885714	0.052706	0.283399	0.283399	0.935004	CSNAT2m	carnitine O-aceyltransferase, mitochondrial	1.00 * Coenzyme A [m] + 1.00 * propionyl-carnitine [m] --> 1.00 * Propanoyl-CoA [m] + 1.00 * L-Carnitine [m] CRAT	CRAT	Fatty acid oxidation	9	2.3.1.7	4	Upregulated in I48M
GSTM1	1.99343	0.572567	-0.19967	-0.79462	-0.6436	-0.79516	-0.76353	0.63059		CSNAT2x_neg	0.685714	0.163857	-0.373087	0.373087	0.788496	CSNAT2x	carnitine dimethyl nonanoyl transferase, revsible, peroxisomal	1.00 * L-Carnitine [x] + 1.00 * 4,8 dimethylnonanoyl-CoA [x] --> 1.00 * Coenzyme A [x] + 1.00 * 4,8-dimethylnonanoyl carnitine [x] CRAT; CROT	CRAT; CROT	Fatty acid oxidation	9	2.3.1.7	4	DownregulatedinI48M
RRM2B	-0.61973	-0.85733	-1.12076	0.655111	1.51642	0.791095	0.593397	-0.9582		FACOAL161_pos	0.485714	0.313619	0.620363	0.620363	0.725673	FACOAL161	fatty-acid--CoA ligase (hexadecenoate)	1.00 * ATP [c] + 1.00 * Coenzyme A [c] + 1.00 * Hexadecenoate (n-C16:1) [c] --> 1.00 * AMP [c] + 1.00 * Diphosphate [c] + 1.00 * Hexadecenoyl-CoA (n-C16:1CoA) [c] ACSBG2; ACSL1	ACSBG2; ACSL1	Fatty acid oxidation	9		4	Upregulated in I48M
GSTM2	0.130532	1.68506	0.920177	-1.21236	0.024941	-1.12356	-0.69911	0.274308		PCRNtm_pos	0.885714	0.052706	0.232961	0.232961	0.935004	PCRNtm	transport into the mitochondria from cytosol (carnitine)	1.00 * propionyl-carnitine [c] --> 1.00 * propionyl-carnitine [m] SLC25A20	SLC25A20	Fatty acid oxidation	9		4	Upregulated in I48M
GSTA4	1.6922	-0.8486	0.791499	0.982723	-0.68322	-0.69892	-0.38831	-0.84738		RE2759X_neg	0.485714	0.313619	-0.292678	0.292678	0.725673	RE2759X	RE2759	1.00 * (2S)-pristanoyl-CoA [x] --> 1.00 * (2R)-pristanoyl-CoA [x] AMACR	AMACR	Fatty acid oxidation	9	5.1.99.4	0	DownregulatedinI48M
GPX7	2.07055	-0.90013	0.353427	0.302608	-0.78783	-0.95249	-0.32098	0.23486		RE2759X_pos	0.485714	0.313619	-0.292678	0.292678	0.725673	RE2759X	RE2759	1.00 * (2S)-pristanoyl-CoA [x] --> 1.00 * (2R)-pristanoyl-CoA [x] AMACR	AMACR	Fatty acid oxidation	9	5.1.99.4	0	DownregulatedinI48M
TXNDC12	-0.00429	0.331817	-1.35329	-0.29736	0.140532	-0.61584	2.11451	-0.31607		RE3074X_neg	0.485714	0.313619	-0.292678	0.292678	0.725673	RE3074X	RE3074	1.00 * Coenzyme A [x] + 1.00 * ATP [x] + 1.00 * (2R,6S,10S)-pristanate [x] --> 1.00 * AMP [x] + 1.00 * Diphosphate [x] + 1.00 * (2S)-pristanoyl-CoA [x] ACSL1; ACSL3; ACSL4; ACSL5; ACSL6; SLC27A2	ACSL1; ACSL3; ACSL4; ACSL5; ACSL6; SLC27A2	Fatty acid oxidation	9	6.2.1.3	0	DownregulatedinI48M
MGST2	-0.1285	2.04509	0.585997	-0.37685	-0.15358	-0.5567	-1.40789	-0.00758		RE3074X_pos	0.485714	0.313619	-0.292678	0.292678	0.725673	RE3074X	RE3074	1.00 * Coenzyme A [x] + 1.00 * ATP [x] + 1.00 * (2R,6S,10S)-pristanate [x] --> 1.00 * AMP [x] + 1.00 * Diphosphate [x] + 1.00 * (2S)-pristanoyl-CoA [x] ACSL1; ACSL3; ACSL4; ACSL5; ACSL6; SLC27A2	ACSL1; ACSL3; ACSL4; ACSL5; ACSL6; SLC27A2	Fatty acid oxidation	9	6.2.1.3	0	DownregulatedinI48M
GSR	1.43275	-1.05787	-0.89992	-0.20281	-0.92885	-0.33127	1.11366	0.874302		RE3079X_neg	0.485714	0.313619	-0.292678	0.292678	0.725673	RE3079X	RE3079	1.00 * Coenzyme A [x] + 1.00 * ATP [x] + 1.00 * (2R,6S,10S)-pristanate [x] --> 1.00 * AMP [x] + 1.00 * Diphosphate [x] + 1.00 * (2R)-pristanoyl-CoA [x] SLC27A2	SLC27A2	Fatty acid oxidation	9		0	DownregulatedinI48M
IDH1	0.265717	-0.31392	-1.35478	0.538386	1.92515	-0.1903	0.105457	-0.97571		RE3079X_pos	0.485714	0.313619	-0.292678	0.292678	0.725673	RE3079X	RE3079	1.00 * Coenzyme A [x] + 1.00 * ATP [x] + 1.00 * (2R,6S,10S)-pristanate [x] --> 1.00 * AMP [x] + 1.00 * Diphosphate [x] + 1.00 * (2R)-pristanoyl-CoA [x] SLC27A2	SLC27A2	Fatty acid oxidation	9		0	DownregulatedinI48M
GGT7	0.842254	0.204571	1.57508	-1.30102	-0.24514	-0.58105	-1.12915	0.634456		r0444_neg	0.685714	0.163857	0.596866	0.596866	0.788496	r0444	Palmitoyl-CoA:L-carnitine O-palmitoyltransferase Fatty acid metabolism EC:2.3.1.21	1.00 * L-Carnitine [r] + 1.00 * palmitoleyl-CoA(4-) [r] --> 1.00 * Coenzyme A [r] + 1.00 * palmitoleoyl-Carnitine [r] CPT1A; CPT2	CPT1A; CPT2	Fatty acid oxidation	9	2.3.1.21	0	Upregulated in I48M
GGT5	-1.03168	-1.11508	1.9048	0.547057	-0.61419	0.294481	-0.38041	0.395022		r0445_neg	0.485714	0.313619	0.620363	0.620363	0.725673	r0445	Palmitoyl-CoA:L-carnitine O-palmitoyltransferase Fatty acid metabolism EC:2.3.1.21	1.00 * L-Carnitine [c] + 1.00 * palmitoleyl-CoA(4-) [c] --> 1.00 * Coenzyme A [c] + 1.00 * palmitoleoyl-Carnitine [c] IDH1; IDH2	IDH1; IDH2	Fatty acid oxidation	9	2.3.1.21	0	Upregulated in I48M
GRHPR	1.26583	1.15748	0.00078	0.873423	-1.16119	-1.00645	-0.94928	-0.1806		r0445_pos	0.685714	0.163857	0.527878	0.527878	0.788496	r0445	Palmitoyl-CoA:L-carnitine O-palmitoyltransferase Fatty acid metabolism EC:2.3.1.21	1.00 * L-Carnitine [c] + 1.00 * palmitoleyl-CoA(4-) [c] --> 1.00 * Coenzyme A [c] + 1.00 * palmitoleoyl-Carnitine [c] IDH1; IDH2	IDH1; IDH2	Fatty acid oxidation	9	2.3.1.21	0	Upregulated in I48M
PSPH	0.458867	-0.70394	-1.37954	-1.22015	0.812993	-0.06968	1.16932	0.932139		r0637_pos	0.685714	0.163857	0.190497	0.190497	0.788496	r0637	Octanoyl-CoA:L-carnitine O-octanoyltransferase EC:2.3.1.137	1.00 * Octanoyl-CoA (n-C8:0CoA) [x] + 1.00 * L-Carnitine [x] --> 1.00 * Coenzyme A [x] + 1.00 * L-Octanoylcarnitine [x] CROT	CROT	Fatty acid oxidation	9	2.3.1.137	0	Upregulated in I48M
DMGDH	-0.47589	1.6391	0.53158	1.02537	-0.61238	-0.174	-1.4557	-0.47807		r1400_pos	0.885714	0.052706	0.14529	0.14529	0.935004	r1400	Active transport	1.00 * Propanoyl-CoA [c] + 1.00 * L-Carnitine [m] --> 1.00 * Propanoyl-CoA [m] + 1.00 * L-Carnitine [c] No genes	1.00 * Propanoyl-CoA [c] + 1.00 * L-Carnitine [m] --> 1.00 * Propanoyl-CoA [m] + 1.00 * L-Carnitine [c] No genes	Fatty acid oxidation	9		0	Upregulated in I48M
GLYCTK	0.406795	1.71703	0.713168	0.287385	-0.37545	-1.12402	-1.34658	-0.27832		r1487_neg	0.685714	0.163857	0.596866	0.596866	0.788496	r1487	EC:6.2.1.3	1.00 * ATP [r] + 1.00 * Coenzyme A [r] + 1.00 * Hexadecenoate (n-C16:1) [r] --> 1.00 * AMP [r] + 1.00 * Diphosphate [r] + 1.00 * palmitoleyl-CoA(4-) [r] ACSBG2; ACSL1; ACSL3; ACSL4; ACSL5; ACSL6; SLC27A2	ACSBG2; ACSL1; ACSL3; ACSL4; ACSL5; ACSL6; SLC27A2	Fatty acid oxidation	9	6.2.1.3	0	Upregulated in I48M
SHMT1	1.08954	-0.16482	0.013939	1.49896	-1.10792	-0.22803	-1.45978	0.358118		r1488_neg	0.485714	0.313619	0.620363	0.620363	0.725673	r1488	EC:6.2.1.3	1.00 * ATP [c] + 1.00 * Coenzyme A [c] + 1.00 * Hexadecenoate (n-C16:1) [c] --> 1.00 * AMP [c] + 1.00 * Diphosphate [c] + 1.00 * palmitoleyl-CoA(4-) [c] No genes	1.00 * ATP [c] + 1.00 * Coenzyme A [c] + 1.00 * Hexadecenoate (n-C16:1) [c] --> 1.00 * AMP [c] + 1.00 * Diphosphate [c] + 1.00 * palmitoleyl-CoA(4-) [c] No genes	Fatty acid oxidation	9	6.2.1.3	0	Upregulated in I48M
GLDC	2.00019	-0.37777	0.154434	0.526532	-1.06631	-1.13387	-0.30403	0.200818		r1488_pos	0.685714	0.163857	0.527878	0.527878	0.788496	r1488	EC:6.2.1.3	1.00 * ATP [c] + 1.00 * Coenzyme A [c] + 1.00 * Hexadecenoate (n-C16:1) [c] --> 1.00 * AMP [c] + 1.00 * Diphosphate [c] + 1.00 * palmitoleyl-CoA(4-) [c] No genes	1.00 * ATP [c] + 1.00 * Coenzyme A [c] + 1.00 * Hexadecenoate (n-C16:1) [c] --> 1.00 * AMP [c] + 1.00 * Diphosphate [c] + 1.00 * palmitoleyl-CoA(4-) [c] No genes	Fatty acid oxidation	9	6.2.1.3	0	Upregulated in I48M
SARDH	0.704117	0.436152	-0.57802	0.330721	-0.87277	-0.56335	-1.25221	1.79537		C161CRNt_pos	1	0	0.105267	0.105267	1	C161CRNt	C161 transport into the mitochondria	1.00 * Hexadecenoyl carnitine [c] --> 1.00 * Hexadecenoyl carnitine [m] SLC25A20	SLC25A20	Fatty acid oxidation	9		4	Upregulated in I48M
SDSL	-0.7183	-0.67701	-1.04964	0.157341	-0.55198	1.28572	1.70811	-0.15424		CSNAT2x_pos	0.885714	0.052706	-0.227767	0.227767	0.935004	CSNAT2x	carnitine dimethyl nonanoyl transferase, revsible, peroxisomal	1.00 * L-Carnitine [x] + 1.00 * 4,8 dimethylnonanoyl-CoA [x] --> 1.00 * Coenzyme A [x] + 1.00 * 4,8-dimethylnonanoyl carnitine [x] CRAT; CROT	CRAT; CROT	Fatty acid oxidation	9	2.3.1.7	4	DownregulatedinI48M
AOC2	-1.09483	-0.41156	-0.26932	-1.2966	0.543431	0.703852	1.75577	0.069255		CSNAT3x_pos	0.885714	0.052706	-0.225374	0.225374	0.935004	CSNAT3x	carnitine O-aceyltransferase, peroxisomal	1.00 * L-Carnitine [x] + 1.00 * Propanoyl-CoA [x] --> 1.00 * Coenzyme A [x] + 1.00 * propionyl-carnitine [x] CRAT	CRAT	Fatty acid oxidation	9	2.3.1.7	4	DownregulatedinI48M
BPGM	0.342919	-0.54119	-0.30668	-0.79627	0.021704	0.012972	2.22367	-0.95712		FACOAL1812_neg	0.885714	0.052706	0.571986	0.571986	0.935004	FACOAL1812	fatty-acid--CoA ligase	1.00 * ATP [c] + 1.00 * Coenzyme A [c] + 1.00 * trans-vaccenate [c] --> 1.00 * AMP [c] + 1.00 * Diphosphate [c] + 1.00 * vaccenyl coenzyme A [c] ACSL1	ACSL1	Fatty acid oxidation	9	6.2.1.3	4	Upregulated in I48M
GNMT	1.12638	0.338515	-0.93757	1.45211	-0.96476	0.331703	-1.25708	-0.08931		FAOXC101C8m_pos	0.685714	0.163857	-0.550398	0.550398	0.788496	FAOXC101C8m	fatty acid beta oxidation(C10:1-->C8)m	1.00 * Water [m] + 1.00 * Coenzyme A [m] + 1.00 * Nicotinamide adenine dinucleotide [m] + 1.00 * trans-Dec-2-enoyl-CoA [m] --> 1.00 * proton [m] + 1.00 * Nicotinamide adenine dinucleotide - reduced [m] + 1.00 * Acetyl-CoA [m] + 1.00 * Octanoyl-CoA (n-C8:0CoA	ACAA2; ECHS1; HADH	Fatty acid oxidation	9		4	DownregulatedinI48M
PIPOX	1.05624	0.108631	-0.79237	1.48695	-0.60075	-0.22916	-1.53709	0.507561		PCRNtc_pos	0.885714	0.052706	-0.143858	0.143858	0.935004	PCRNtc	transport into the cytosol from peroxisome (carnitine)	1.00 * propionyl-carnitine [x] --> 1.00 * propionyl-carnitine [c] No genes	1.00 * propionyl-carnitine [x] --> 1.00 * propionyl-carnitine [c] No genes	Fatty acid oxidation	9		4	DownregulatedinI48M
ALAS1	-0.5205	1.2132	0.088469	-0.23418	-0.38767	0.443944	-1.82892	1.22566		RE3248X_neg	0.685714	0.163857	0.324253	0.324253	0.788496	RE3248X	RE3248	1.00 * Water [x] + 1.00 * 3alpha,7alpha,12alpha-Trihydroxy-5beta-cholest-24-enoyl-CoA [x] --> 1.00 * 24(R),25(R)-varanoyl-CoA [x] EHHADH	EHHADH	Fatty acid oxidation	9	4.2.1.17	0	Upregulated in I48M
AGXT	1.75953	-0.37766	-0.31657	0.840677	-0.49512	-0.69576	-1.34991	0.634825		RE3250X_neg	0.685714	0.163857	0.324253	0.324253	0.788496	RE3250X	RE3250	1.00 * Nicotinamide adenine dinucleotide [x] + 1.00 * 24(R),25(R)-varanoyl-CoA [x] --> 1.00 * proton [x] + 1.00 * Nicotinamide adenine dinucleotide - reduced [x] + 1.00 * 24-oxo-25(R)-trihydroxycoprostanoyl-CoA [x] EHHADH; HSD17B4	EHHADH; HSD17B4	Fatty acid oxidation	9	1.1.1.35	0	Upregulated in I48M
CYP7A1	-0.46732	0.799123	0.187484	2.04973	-0.80761	-0.76487	-0.7921	-0.20443		r0634_pos	0.685714	0.163857	-0.550398	0.550398	0.788496	r0634	Octanoyl-CoA:acetyl-CoA C-acyltransferase Fatty acid elongation in mitochondria / Fatty acid metabolism EC:2.3.1.16	1.00 * Acetyl-CoA [m] + 1.00 * Octanoyl-CoA (n-C8:0CoA) [m] --> 1.00 * Coenzyme A [m] + 1.00 * 3-Oxodecanoyl-CoA [m] ACAA1B; ACAA2; HADHB	ACAA1B; ACAA2; HADHB	Fatty acid oxidation	9	2.3.1.16	0	DownregulatedinI48M
ACOX2	-0.94117	1.47832	0.608964	1.0019	-0.43969	-0.47313	-1.44648	0.211282		r0641_neg	1	0	-0.202924	0.202924	1	r0641	(5-Glutamyl)-peptide:amino-acid 5-glutamyltransferase Arachidonic acid metabolism EC:2.3.2.2	1.00 * Water [c] + 1.00 * leukotriene C4(2-) [c] --> 1.00 * L-glutamate(1-) [c] + 1.00 * Leukotriene D4 [c] GGT1; GGT5; GGT6; GGT7	GGT1; GGT5; GGT6; GGT7	Fatty acid oxidation	9	2.3.2.2	0	DownregulatedinI48M
SLC27A5	0.188208	0.961599	0.498603	-0.2164	-1.05788	-0.00513	-1.69402	1.32501		r0641_pos	1	0	-0.202924	0.202924	1	r0641	(5-Glutamyl)-peptide:amino-acid 5-glutamyltransferase Arachidonic acid metabolism EC:2.3.2.2	1.00 * Water [c] + 1.00 * leukotriene C4(2-) [c] --> 1.00 * L-glutamate(1-) [c] + 1.00 * Leukotriene D4 [c] GGT1; GGT5; GGT6; GGT7	GGT1; GGT5; GGT6; GGT7	Fatty acid oxidation	9	2.3.2.2	0	DownregulatedinI48M
CYP39A1	0.115368	1.53047	0.297599	0.703206	-0.44415	0.123662	-1.91913	-0.40702		r0726_neg	0.685714	0.163857	-0.550398	0.550398	0.788496	r0726	(S)-Hydroxydecanoyl-CoA:NAD+ oxidoreductase Fatty acid elongation in mitochondria / Fatty acid metabolism EC:1.1.1.35 EC:1.1.1.211	1.00 * Nicotinamide adenine dinucleotide [m] + 1.00 * (S)-Hydroxydecanoyl-CoA [m] --> 1.00 * proton [m] + 1.00 * Nicotinamide adenine dinucleotide - reduced [m] + 1.00 * 3-Oxodecanoyl-CoA [m] EHHADH; HADH; HADHA	EHHADH; HADH; HADHA	Fatty acid oxidation	9	1.1.1.35	0	DownregulatedinI48M
CYP7B1	0.431927	0.923157	0.632381	-0.39523	-0.82368	0.110109	-1.91047	1.03181		r0728_pos	0.685714	0.163857	-0.550398	0.550398	0.788496	r0728	(S)-Hydroxydecanoyl-CoA hydro-lyase Fatty acid elongation in mitochondria / Fatty acid metabolism EC:4.2.1.17	1.00 * (S)-Hydroxydecanoyl-CoA [m] --> 1.00 * Water [m] + 1.00 * trans-Dec-2-enoyl-CoA [m] ECHS1; EHHADH; HADHA	ECHS1; EHHADH; HADHA	Fatty acid oxidation	9	4.2.1.17	0	DownregulatedinI48M
CYP27A1	0.516911	0.688778	0.291959	-0.5833	-0.86434	-0.13332	-1.54966	1.63298		r0224_pos	0.114286	0.942008	-1.40871	1.40871	0.572343	r0224	5,6,7,8-Tetrahydrofolate:NAD+ oxidoreductase One carbon pool by folate EC:1.5.1.3	1.00 * proton [c] + 1.00 * Nicotinamide adenine dinucleotide - reduced [c] + 1.00 * 7,8-Dihydrofolate [c] --> 1.00 * Nicotinamide adenine dinucleotide [c] + 1.00 * 5,6,7,8-Tetrahydrofolate [c] DHFR	DHFR	Folate metabolism	10	1.5.1.3	0	DownregulatedinI48M
AKR1D1	-0.03668	1.62102	0.358919	0.331839	-0.89816	0.848571	-1.36652	-0.85899		r0512_pos	0.342857	0.464887	-0.970851	0.970851	0.632749	r0512	Dihydrofolate:NAD+ oxidoreductase Folate biosynthesis EC:1.5.1.3	1.00 * Nicotinamide adenine dinucleotide [c] + 1.00 * 7,8-Dihydrofolate [c] --> 1.00 * Nicotinamide adenine dinucleotide - reduced [c] + 1.00 * Folate [c] DHFR	DHFR	Folate metabolism	10	1.5.1.3	0	DownregulatedinI48M
BAAT	-0.60056	0.829717	0.276991	1.33821	-1.49116	0.968858	-0.81469	-0.50736		MTHFDm_neg	0.485714	0.313619	0.582377	0.582377	0.725673	MTHFDm	methylenetetrahydrofolate dehydrogenase (NADP), mitochondrial	1.00 * Nicotinamide adenine dinucleotide phosphate [m] + 1.00 * 5,10-Methylenetetrahydrofolate [m] --> 1.00 * Nicotinamide adenine dinucleotide phosphate - reduced [m] + 1.00 * 5,10-Methenyltetrahydrofolate [m] MTHFD1; MTHFD1L; MTHFD2	MTHFD1; MTHFD1L; MTHFD2	Folate metabolism	10	1.5.1.5	4	Upregulated in I48M
HSD17B4	-1.34924	-0.47618	-0.99396	0.511113	0.99386	1.53801	-0.51513	0.291533		MTHFDm_pos	0.485714	0.313619	0.582377	0.582377	0.725673	MTHFDm	methylenetetrahydrofolate dehydrogenase (NADP), mitochondrial	1.00 * Nicotinamide adenine dinucleotide phosphate [m] + 1.00 * 5,10-Methylenetetrahydrofolate [m] --> 1.00 * Nicotinamide adenine dinucleotide phosphate - reduced [m] + 1.00 * 5,10-Methenyltetrahydrofolate [m] MTHFD1; MTHFD1L; MTHFD2	MTHFD1; MTHFD1L; MTHFD2	Folate metabolism	10	1.5.1.5	4	Upregulated in I48M
SCP2	1.53061	0.028954	-0.72505	0.981525	-0.47795	0.443438	-1.6508	-0.13072		MTHFD_neg	0.342857	0.464887	-0.0359715	0.035972	0.632749	MTHFD	methylenetetrahydrofolate dehydrogenase (NADP)	1.00 * Nicotinamide adenine dinucleotide phosphate [c] + 1.00 * 5,10-Methylenetetrahydrofolate [c] --> 1.00 * Nicotinamide adenine dinucleotide phosphate - reduced [c] + 1.00 * 5,10-Methenyltetrahydrofolate [c] MTHFD1; MTHFR	MTHFD1; MTHFR	Folate metabolism	10	1.5.1.5	4	DownregulatedinI48M
										MTHFD_pos	0.685714	0.163857	-0.635478	0.635478	0.788496	MTHFD	methylenetetrahydrofolate dehydrogenase (NADP)	1.00 * Nicotinamide adenine dinucleotide phosphate [c] + 1.00 * 5,10-Methylenetetrahydrofolate [c] --> 1.00 * Nicotinamide adenine dinucleotide phosphate - reduced [c] + 1.00 * 5,10-Methenyltetrahydrofolate [c] MTHFD1; MTHFR	MTHFD1; MTHFR	Folate metabolism	10	1.5.1.5	4	DownregulatedinI48M
										r0792_pos	0.885714	0.052706	-0.507246	0.507246	0.935004	r0792	5-methyltetrahydrofolate:NAD+ oxidoreductase One carbon pool by folate / Methane metabolism EC:1.5.1.20	1.00 * Nicotinamide adenine dinucleotide [c] + 1.00 * 5-Methyltetrahydrofolate [c] --> 2.00 * proton [c] + 1.00 * Nicotinamide adenine dinucleotide - reduced [c] + 1.00 * 5,10-Methylenetetrahydrofolate [c] MTHFR	MTHFR	Folate metabolism	10	1.5.1.20	0	DownregulatedinI48M
										r0191_pos	0.114286	0.942008	-1.4867	1.4867	0.572343	r0191	UTP:D-fructose-6-phosphate 1-phosphotransferase EC:2.7.1.11	1.00 * UTP [c] + 1.00 * D-Fructose 6-phosphate [c] --> 1.00 * proton [c] + 1.00 * UDP [c] + 1.00 * D-Fructose 1,6-bisphosphate [c] PFKL	PFKL	Fructose and mannose metabolism	11	2.7.1.11	0	DownregulatedinI48M
										GALT_neg	0.885714	0.052706	0.285486	0.285486	0.935004	GALT	galactose-1-phosphate uridylyltransferase	1.00 * proton [c] + 1.00 * UTP [c] + 1.00 * (2R,3R,4S,5R,6R)-3,4,5-trihydroxy-6-(hydroxymethyl)oxan-2-yl phosphate [c] --> 1.00 * UDP-D-galactose(2-) [c] + 1.00 * Diphosphate [c] GALT	GALT	Galactose metabolism	12	2.7.7.12	0	Upregulated in I48M
										GALT_pos	0.885714	0.052706	0.285486	0.285486	0.935004	GALT	galactose-1-phosphate uridylyltransferase	1.00 * proton [c] + 1.00 * UTP [c] + 1.00 * (2R,3R,4S,5R,6R)-3,4,5-trihydroxy-6-(hydroxymethyl)oxan-2-yl phosphate [c] --> 1.00 * UDP-D-galactose(2-) [c] + 1.00 * Diphosphate [c] GALT	GALT	Galactose metabolism	12	2.7.7.12	0	Upregulated in I48M
										GALU_neg	0.885714	0.052706	0.285486	0.285486	0.935004	GALU	UTP-glucose-1-phosphate uridylyltransferase	1.00 * proton [c] + 1.00 * D-Glucose 1-phosphate [c] + 1.00 * UTP [c] --> 1.00 * Diphosphate [c] + 1.00 * UDPglucose [c] UGP2	UGP2	Galactose metabolism	12	2.7.7.9	0	Upregulated in I48M
										GALU_pos	0.885714	0.052706	0.285486	0.285486	0.935004	GALU	UTP-glucose-1-phosphate uridylyltransferase	1.00 * proton [c] + 1.00 * D-Glucose 1-phosphate [c] + 1.00 * UTP [c] --> 1.00 * Diphosphate [c] + 1.00 * UDPglucose [c] UGP2	UGP2	Galactose metabolism	12	2.7.7.9	0	Upregulated in I48M
										UGLT_neg	0.885714	0.052706	0.285486	0.285486	0.935004	UGLT	UDPglucose--hexose-1-phosphate uridylyltransferase	1.00 * (2R,3R,4S,5R,6R)-3,4,5-trihydroxy-6-(hydroxymethyl)oxan-2-yl phosphate [c] + 1.00 * UDPglucose [c] --> 1.00 * UDP-D-galactose(2-) [c] + 1.00 * D-Glucose 1-phosphate [c] GALT	GALT	Galactose metabolism	12	2.7.7.12	0	Upregulated in I48M
										UGLT_pos	0.885714	0.052706	0.285486	0.285486	0.935004	UGLT	UDPglucose--hexose-1-phosphate uridylyltransferase	1.00 * (2R,3R,4S,5R,6R)-3,4,5-trihydroxy-6-(hydroxymethyl)oxan-2-yl phosphate [c] + 1.00 * UDPglucose [c] --> 1.00 * UDP-D-galactose(2-) [c] + 1.00 * D-Glucose 1-phosphate [c] GALT	GALT	Galactose metabolism	12	2.7.7.12	0	Upregulated in I48M
										GLUDxm_neg	0.114286	0.942008	-1.44536	1.44537	0.572343	GLUDxm	glutamate dehydrogenase (NAD) (mitochondrial)	1.00 * Water [m] + 1.00 * Nicotinamide adenine dinucleotide [m] + 1.00 * L-glutamate(1-) [m] --> 1.00 * proton [m] + 1.00 * 2-Oxoglutarate [m] + 1.00 * Nicotinamide adenine dinucleotide - reduced [m] + 1.00 * Ammonium [m] GLUD1	GLUD1	Glutamate metabolism	13	1.4.1.3	4	DownregulatedinI48M
										GLUDxm_pos	0.114286	0.942008	-1.44536	1.44537	0.572343	GLUDxm	glutamate dehydrogenase (NAD) (mitochondrial)	1.00 * Water [m] + 1.00 * Nicotinamide adenine dinucleotide [m] + 1.00 * L-glutamate(1-) [m] --> 1.00 * proton [m] + 1.00 * 2-Oxoglutarate [m] + 1.00 * Nicotinamide adenine dinucleotide - reduced [m] + 1.00 * Ammonium [m] GLUD1	GLUD1	Glutamate metabolism	13	1.4.1.3	4	DownregulatedinI48M
										GLUDym_neg	0.114286	0.942008	-1.44536	1.44537	0.572343	GLUDym	glutamate dehydrogenase (NADP), mitochondrial	1.00 * Water [m] + 1.00 * Nicotinamide adenine dinucleotide phosphate [m] + 1.00 * L-glutamate(1-) [m] --> 1.00 * proton [m] + 1.00 * Nicotinamide adenine dinucleotide phosphate - reduced [m] + 1.00 * 2-Oxoglutarate [m] + 1.00 * Ammonium [m] GLUD1	GLUD1	Glutamate metabolism	13	1.4.1.4	4	DownregulatedinI48M
										GLUDym_pos	0.114286	0.942008	-1.44536	1.44537	0.572343	GLUDym	glutamate dehydrogenase (NADP), mitochondrial	1.00 * Water [m] + 1.00 * Nicotinamide adenine dinucleotide phosphate [m] + 1.00 * L-glutamate(1-) [m] --> 1.00 * proton [m] + 1.00 * Nicotinamide adenine dinucleotide phosphate - reduced [m] + 1.00 * 2-Oxoglutarate [m] + 1.00 * Ammonium [m] GLUD1	GLUD1	Glutamate metabolism	13	1.4.1.4	4	DownregulatedinI48M
										r0178_neg	0.057143	1.24304	-1.27916	1.27916	0.572343	r0178	Succinate-semialdehyde:NAD+ oxidoreductase Glutamate metabolism / Tyrosine metabolism / Butanoate metabolism EC:1.2.1.24 EC:1.2.1.16	1.00 * Water [m] + 1.00 * Nicotinamide adenine dinucleotide [m] + 1.00 * Succinic semialdehyde [m] --> 2.00 * proton [m] + 1.00 * Nicotinamide adenine dinucleotide - reduced [m] + 1.00 * Succinate [m] ALDH5A1	ALDH5A1	Glutamate metabolism	13	1.2.1.24	0	DownregulatedinI48M
										r0179_pos	0.057143	1.24304	-1.27916	1.27916	0.572343	r0179	Succinate-semialdehyde:NADP+ oxidoreductase Glutamate metabolism / Tyrosine metabolism / Butanoate metabolism EC:1.2.1.16	1.00 * Water [m] + 1.00 * Nicotinamide adenine dinucleotide phosphate [m] + 1.00 * Succinic semialdehyde [m] --> 2.00 * proton [m] + 1.00 * Nicotinamide adenine dinucleotide phosphate - reduced [m] + 1.00 * Succinate [m] No genes	1.00 * Water [m] + 1.00 * Nicotinamide adenine dinucleotide phosphate [m] + 1.00 * Succinic semialdehyde [m] --> 2.00 * proton [m] + 1.00 * Nicotinamide adenine dinucleotide phosphate - reduced [m] + 1.00 * Succinate [m] No genes	Glutamate metabolism	13	1.2.1.16	0	DownregulatedinI48M
										r0464_neg	0.114286	0.942008	-1.44536	1.44537	0.572343	r0464	4-Aminobutyraldehyde:NAD+ oxidoreductase Urea cycle and metabolism of amino groups EC:1.2.1.3	1.00 * Water [m] + 1.00 * Nicotinamide adenine dinucleotide phosphate [m] + 1.00 * 4-Aminobutanal [m] --> 2.00 * proton [m] + 1.00 * Nicotinamide adenine dinucleotide phosphate - reduced [m] + 1.00 * 4-Aminobutanoate [m] ALDH1B1; ALDH2; ALDH3A2; ALDH7A1; AL	ALDH1B1; ALDH2; ALDH3A2; ALDH7A1; ALDH9A1	Glutamate metabolism	13	1.2.1.3	0	DownregulatedinI48M
										r0464_pos	0.114286	0.942008	-1.44536	1.44537	0.572343	r0464	4-Aminobutyraldehyde:NAD+ oxidoreductase Urea cycle and metabolism of amino groups EC:1.2.1.3	1.00 * Water [m] + 1.00 * Nicotinamide adenine dinucleotide phosphate [m] + 1.00 * 4-Aminobutanal [m] --> 2.00 * proton [m] + 1.00 * Nicotinamide adenine dinucleotide phosphate - reduced [m] + 1.00 * 4-Aminobutanoate [m] ALDH1B1; ALDH2; ALDH3A2; ALDH7A1; AL	ALDH1B1; ALDH2; ALDH3A2; ALDH7A1; ALDH9A1	Glutamate metabolism	13	1.2.1.3	0	DownregulatedinI48M
										r0549_neg	0.114286	0.942008	-1.44536	1.44537	0.572343	r0549	4-aminobutanal:NAD+ 1-oxidoreductase; 4-aminobutyraldehyde:NAD+ oxidoreductase Urea cycle and metabolism of amino groups / beta-Alanine metabolism EC:1.2.1.3 EC:1.2.1.19	1.00 * Water [m] + 1.00 * Nicotinamide adenine dinucleotide [m] + 1.00 * 4-Aminobutanal [m] --> 2.00 * proton [m] + 1.00 * Nicotinamide adenine dinucleotide - reduced [m] + 1.00 * 4-Aminobutanoate [m] ALDH1B1; ALDH2; ALDH3A2; ALDH7A1; ALDH9A1	ALDH1B1; ALDH2; ALDH3A2; ALDH7A1; ALDH9A1	Glutamate metabolism	13	1.2.1.3	0	DownregulatedinI48M
										r0549_pos	0.114286	0.942008	-1.44536	1.44537	0.572343	r0549	4-aminobutanal:NAD+ 1-oxidoreductase; 4-aminobutyraldehyde:NAD+ oxidoreductase Urea cycle and metabolism of amino groups / beta-Alanine metabolism EC:1.2.1.3 EC:1.2.1.19	1.00 * Water [m] + 1.00 * Nicotinamide adenine dinucleotide [m] + 1.00 * 4-Aminobutanal [m] --> 2.00 * proton [m] + 1.00 * Nicotinamide adenine dinucleotide - reduced [m] + 1.00 * 4-Aminobutanoate [m] ALDH1B1; ALDH2; ALDH3A2; ALDH7A1; ALDH9A1	ALDH1B1; ALDH2; ALDH3A2; ALDH7A1; ALDH9A1	Glutamate metabolism	13	1.2.1.3	0	DownregulatedinI48M
										ALATA_L_pos	0.685714	0.163857	0.101788	0.101788	0.788496	NA	L-alanine transaminase	1.00 * 2-Oxoglutarate [c] + 1.00 * L-alanine [c] --> 1.00 * pyruvate [c] + 1.00 * L-glutamate(1-) [c] GPT; GPT2	GPT; GPT2	Glutamate metabolism	13	2.6.1.2	4	Upregulated in I48M
										P5CDm_pos	0.885714	0.052706	0.599639	0.599639	0.935004	P5CDm	1-pyrroline-5-carboxylate dehydrogenase, mitochondrial	2.00 * Water [m] + 1.00 * Nicotinamide adenine dinucleotide [m] + 1.00 * 1-Pyrroline-5-carboxylate [m] --> 1.00 * proton [m] + 1.00 * Nicotinamide adenine dinucleotide - reduced [m] + 1.00 * L-glutamate(1-) [m] ALDH4A1	ALDH4A1	Glutamate metabolism	13	1.5.1.12	4	Upregulated in I48M
										r0129_neg	0.2	0.69897	1.44941	1.44941	0.57963	r0129	gamma-glutamyltranspeptidase Glutathione metabolism EC:3.4.11.4	1.00 * Water [c] + 1.00 * Reduced glutathione [c] --> 1.00 * L-glutamate(1-) [c] + 1.00 * L-cysteinylglycine [c] GGT1; GGT5; GGT6; GGT7	GGT1; GGT5; GGT6; GGT7	Glutathione metabolism	14	3.4.11.4	0	Upregulated in I48M
										r0130_pos	0.2	0.69897	1.44941	1.44941	0.57963	r0130	gamma-glutamyltranspeptidase Glutathione metabolism EC:3.4.11.4	1.00 * Water [e] + 1.00 * Reduced glutathione [e] --> 1.00 * L-cysteinylglycine [e] + 1.00 * L-glutamate(1-) [e] GGT1; GGT5; GGT6; GGT7	GGT1; GGT5; GGT6; GGT7	Glutathione metabolism	14	3.4.11.4	0	Upregulated in I48M
										r0021_pos	0.685714	0.163857	0.208774	0.208774	0.788496	r0021	glutathione:NAD+ oxidoreductase Glutamate metabolism EC:1.8.1.7	1.00 * Nicotinamide adenine dinucleotide [c] + 2.00 * Reduced glutathione [c] --> 1.00 * proton [c] + 1.00 * Nicotinamide adenine dinucleotide - reduced [c] + 1.00 * Oxidized glutathione [c] GSR	GSR	Glutathione metabolism	14	1.8.1.7	0	Upregulated in I48M
										r0021_neg	1	0	-0.082708	0.082708	1	r0021	glutathione:NAD+ oxidoreductase Glutamate metabolism EC:1.8.1.7	1.00 * Nicotinamide adenine dinucleotide [c] + 2.00 * Reduced glutathione [c] --> 1.00 * proton [c] + 1.00 * Nicotinamide adenine dinucleotide - reduced [c] + 1.00 * Oxidized glutathione [c] GSR	GSR	Glutathione metabolism	14	1.8.1.7	0	DownregulatedinI48M
										r0022_pos	1	0	-0.0383776	0.038378	1	r0022	glutathione:NAD+ oxidoreductase Glutamate metabolism EC:1.8.1.7	1.00 * Nicotinamide adenine dinucleotide [m] + 2.00 * Reduced glutathione [m] --> 1.00 * proton [m] + 1.00 * Nicotinamide adenine dinucleotide - reduced [m] + 1.00 * Oxidized glutathione [m] GSR	GSR	Glutathione metabolism	14	1.8.1.7	0	DownregulatedinI48M
										G3PD1_pos	0.685714	0.163857	0.101788	0.101788	0.788496	G3PD1	glycerol-3-phosphate dehydrogenase (NAD)	1.00 * Nicotinamide adenine dinucleotide [c] + 1.00 * Glycerol 3-phosphate [c] --> 1.00 * proton [c] + 1.00 * Nicotinamide adenine dinucleotide - reduced [c] + 1.00 * Dihydroxyacetone phosphate [c] GPD1	GPD1	Glycerophospholipid metabolism	15	1.1.1.94	4	Upregulated in I48M
										GLYK_pos	0.685714	0.163857	0.101788	0.101788	0.788496	GLYK	glycerol kinase	1.00 * ATP [c] + 1.00 * Glycerol [c] --> 1.00 * ADP [c] + 1.00 * proton [c] + 1.00 * Glycerol 3-phosphate [c] GK; GK2	GK; GK2	Glycerophospholipid metabolism	15		4	Upregulated in I48M
										r0245_neg	0.685714	0.163857	0.101788	0.101788	0.788496	r0245	Glycerol:NADP+ oxidoreductase Glycerolipid metabolism EC:1.1.1.2 EC:1.1.1.72	1.00 * Nicotinamide adenine dinucleotide phosphate [c] + 1.00 * Glycerol [c] --> 1.00 * proton [c] + 1.00 * Nicotinamide adenine dinucleotide phosphate - reduced [c] + 1.00 * D-Glyceraldehyde [c] AKR1A1; AKR1B3	AKR1A1; AKR1B3	Glycerophospholipid metabolism	15	1.1.1.72	0	Upregulated in I48M
										PCHOLP_hs_pos	0.685714	0.163857	-0.821706	0.821706	0.788496	NA	choline phosphatase	1.00 * Water [c] + 1.00 * Phosphatidylcholine [c] --> 1.00 * proton [c] + 1.00 * phosphatidate(2-) [c] + 1.00 * Choline [c] PLD1; PLD2	PLD1; PLD2	Glycerophospholipid metabolism	15	3.1.4.4	4	DownregulatedinI48M
										PCHOLPg_hs_pos	0.485714	0.313619	-0.911571	0.911571	0.725673	NA	choline phosphatase	1.00 * Water [g] + 1.00 * Phosphatidylcholine [g] --> 1.00 * proton [g] + 1.00 * Choline [g] + 1.00 * phosphatidate(2-) [g] PLD1	PLD1	Glycerophospholipid metabolism	15	3.1.4.4	4	DownregulatedinI48M
										PCHOLPr_hs_pos	0.485714	0.313619	-0.911571	0.911571	0.725673	NA	choline phosphatase	1.00 * Water [r] + 1.00 * Phosphatidylcholine [r] --> 1.00 * proton [r] + 1.00 * Choline [r] + 1.00 * phosphatidate(2-) [r] PLD1	PLD1	Glycerophospholipid metabolism	15	3.1.4.4	4	DownregulatedinI48M
										PSSA1_hs_neg	0.685714	0.163857	-0.821706	0.821706	0.788496	NA	Phosphatidylserine synthase homo sapiens	1.00 * L-serine [c] + 1.00 * Phosphatidylcholine [c] --> 1.00 * Choline [c] + 1.00 * phosphatidylserine [c] PTDSS1	PTDSS1	Glycerophospholipid metabolism	15	2.7.8.8	4	DownregulatedinI48M
										RE3301C_neg	0.685714	0.163857	-0.821706	0.821706	0.788496	RE3301C	RE3301	1.00 * Water [c] + 1.00 * phosphatidylserine [c] --> 1.00 * proton [c] + 1.00 * phosphatidate(2-) [c] + 1.00 * L-serine [c] PLD2	PLD2	Glycerophospholipid metabolism	15	3.1.4.4	0	DownregulatedinI48M
										r0552_neg	0.028571	1.54407	-2.59482	2.59482	0.572343	r0552	p-cumic alcohol:NAD+ oxidoreductase Glycine, serine and threonine metabolism EC:1.2.1.8	1.00 * Water [c] + 1.00 * Nicotinamide adenine dinucleotide [c] + 1.00 * betaine aldehyde [c] --> 2.00 * proton [c] + 1.00 * Nicotinamide adenine dinucleotide - reduced [c] + 1.00 * glycine betaine [c] ALDH7A1	ALDH7A1	Glycine, serine, alanine and threonine metabolism	16	1.2.1.8	0	DownregulatedinI48M
										r0552_pos	0.028571	1.54407	-1.37453	1.37453	0.572343	r0552	p-cumic alcohol:NAD+ oxidoreductase Glycine, serine and threonine metabolism EC:1.2.1.8	1.00 * Water [c] + 1.00 * Nicotinamide adenine dinucleotide [c] + 1.00 * betaine aldehyde [c] --> 2.00 * proton [c] + 1.00 * Nicotinamide adenine dinucleotide - reduced [c] + 1.00 * glycine betaine [c] ALDH7A1	ALDH7A1	Glycine, serine, alanine and threonine metabolism	16	1.2.1.8	0	DownregulatedinI48M
										r0553_neg	0.028571	1.54407	-1.37453	1.37453	0.572343	r0553	p-Cumic alcohol:NADP+ oxidoreductase Glycine, serine and threonine metabolism EC:1.2.1.8	1.00 * Water [c] + 1.00 * Nicotinamide adenine dinucleotide phosphate [c] + 1.00 * betaine aldehyde [c] --> 2.00 * proton [c] + 1.00 * Nicotinamide adenine dinucleotide phosphate - reduced [c] + 1.00 * glycine betaine [c] ALDH7A1	ALDH7A1	Glycine, serine, alanine and threonine metabolism	16	1.2.1.8	0	DownregulatedinI48M
										r0553_pos	0.028571	1.54407	-2.59482	2.59482	0.572343	r0553	p-Cumic alcohol:NADP+ oxidoreductase Glycine, serine and threonine metabolism EC:1.2.1.8	1.00 * Water [c] + 1.00 * Nicotinamide adenine dinucleotide phosphate [c] + 1.00 * betaine aldehyde [c] --> 2.00 * proton [c] + 1.00 * Nicotinamide adenine dinucleotide phosphate - reduced [c] + 1.00 * glycine betaine [c] ALDH7A1	ALDH7A1	Glycine, serine, alanine and threonine metabolism	16	1.2.1.8	0	DownregulatedinI48M
										GCC2am_pos	0.2	0.69897	-1.41227	1.41227	0.57963	GCC2am	glycine-cleavage complex (lipoamide), mitochondrial	1.00 * proton [m] + 1.00 * Glycine [m] + 1.00 * lipoamide [m] --> 1.00 * carbon dioxide [m] + 1.00 * S-aminomethyldihydrolipoamide [m] AMT; DLD; GCSH; GLDC	AMT; DLD; GCSH; GLDC	Glycine, serine, alanine and threonine metabolism	16	2.1.2.10	4	DownregulatedinI48M
										GCC2bim_pos	0.2	0.69897	-1.41227	1.41227	0.57963	GCC2bim	glycine-cleavage system (lipoamide) irreversible, mitochondrial	1.00 * 5,6,7,8-Tetrahydrofolate [m] + 1.00 * S-aminomethyldihydrolipoamide [m] --> 1.00 * Ammonium [m] + 1.00 * dihydrolipoamide [m] + 1.00 * 5,10-Methylenetetrahydrofolate [m] AMT; DLD; GCSH; GLDC	AMT; DLD; GCSH; GLDC	Glycine, serine, alanine and threonine metabolism	16	1.8.1.4	4	DownregulatedinI48M
										GCC2cm_pos	0.2	0.69897	-1.41227	1.41227	0.57963	GCC2cm	glycine-cleavage complex (lipoamide), mitochondrial	1.00 * Nicotinamide adenine dinucleotide [m] + 1.00 * dihydrolipoamide [m] --> 1.00 * proton [m] + 1.00 * Nicotinamide adenine dinucleotide - reduced [m] + 1.00 * lipoamide [m] AMT; DLD; GCSH; GLDC	AMT; DLD; GCSH; GLDC	Glycine, serine, alanine and threonine metabolism	16	2.1.2.10	4	DownregulatedinI48M
										GCCam_pos	0.2	0.69897	-1.41227	1.41227	0.57963	GCCam	glycine-cleavage complex (lipoylprotein), mitochondrial	1.00 * proton [m] + 1.00 * Glycine [m] + 1.00 * Lipoylprotein [m] --> 1.00 * carbon dioxide [m] + 1.00 * S-Aminomethyldihydrolipoylprotein [m] AMT; DLD; GCSH; GLDC	AMT; DLD; GCSH; GLDC	Glycine, serine, alanine and threonine metabolism	16	2.1.2.10	4	DownregulatedinI48M
										GCCbim_pos	0.2	0.69897	-1.41227	1.41227	0.57963	GCCbim	glycine-cleavage complex (lipoylprotein) irreversible, mitochondrial	1.00 * 5,6,7,8-Tetrahydrofolate [m] + 1.00 * S-Aminomethyldihydrolipoylprotein [m] --> 1.00 * Ammonium [m] + 1.00 * 5,10-Methylenetetrahydrofolate [m] + 1.00 * Dihydrolipolprotein [m] AMT; DLD; GCSH; GLDC	AMT; DLD; GCSH; GLDC	Glycine, serine, alanine and threonine metabolism	16	1.8.1.4	4	DownregulatedinI48M
										GCCcm_pos	0.2	0.69897	-1.41227	1.41227	0.57963	GCCcm	glycine-cleavage complex (lipoylprotein), mitochondrial	1.00 * Nicotinamide adenine dinucleotide [m] + 1.00 * Dihydrolipolprotein [m] --> 1.00 * proton [m] + 1.00 * Nicotinamide adenine dinucleotide - reduced [m] + 1.00 * Lipoylprotein [m] AMT; DLD; GCSH; GLDC	AMT; DLD; GCSH; GLDC	Glycine, serine, alanine and threonine metabolism	16	2.1.2.10	4	DownregulatedinI48M
										r0295_pos	0.2	0.69897	-1.41227	1.41227	0.57963	r0295	glycine synthase Nitrogen metabolism EC:2.1.2.10	1.00 * carbon dioxide [m] + 1.00 * Nicotinamide adenine dinucleotide - reduced [m] + 1.00 * Ammonium [m] + 1.00 * 5,10-Methylenetetrahydrofolate [m] --> 1.00 * Nicotinamide adenine dinucleotide [m] + 1.00 * Glycine [m] + 1.00 * 5,6,7,8-Tetrahydrofolate [m]	AMT	Glycine, serine, alanine and threonine metabolism	16	2.1.2.10	0	DownregulatedinI48M
										PGCD_pos	0.685714	0.163857	0.101788	0.101788	0.788496	PGCD	phosphoglycerate dehydrogenase	1.00 * Nicotinamide adenine dinucleotide [c] + 1.00 * 3-Phospho-D-glycerate [c] --> 1.00 * proton [c] + 1.00 * Nicotinamide adenine dinucleotide - reduced [c] + 1.00 * 3-phosphonatooxypyruvate(3-) [c] PHGDH	PHGDH	Glycine, serine, alanine and threonine metabolism	16	1.1.1.95	4	Upregulated in I48M
										PSERT_pos	0.685714	0.163857	0.101788	0.101788	0.788496	PSERT	phosphoserine transaminase	1.00 * L-glutamate(1-) [c] + 1.00 * 3-phosphonatooxypyruvate(3-) [c] --> 1.00 * proton [c] + 1.00 * 2-Oxoglutarate [c] + 1.00 * O-Phospho-L-serine [c] PSAT1	PSAT1	Glycine, serine, alanine and threonine metabolism	16	2.6.1.52	4	Upregulated in I48M
										PSP_L_pos	0.685714	0.163857	0.101788	0.101788	0.788496	NA	phosphoserine phosphatase (L-serine)	1.00 * Water [c] + 1.00 * proton [c] + 1.00 * O-Phospho-L-serine [c] --> 1.00 * hydrogenphosphate [c] + 1.00 * L-serine [c] PSPH	PSPH	Glycine, serine, alanine and threonine metabolism	16	3.1.3.3	4	Upregulated in I48M
										r0160_pos	0.685714	0.163857	0.101788	0.101788	0.788496	r0160	L-Serine:pyruvate aminotransferase Glycine, serine and threonine metabolism EC:2.6.1.51	1.00 * pyruvate [c] + 1.00 * L-serine [c] --> 1.00 * L-alanine [c] + 1.00 * 3-hydroxypyruvate [c] AGXT	AGXT	Glycine, serine, alanine and threonine metabolism	16	2.6.1.51	0	Upregulated in I48M
										r0173_neg	0.028571	1.54407	3.32864	3.32864	0.572343	r0173	(S)-Lactate:NAD+ oxidoreductase Glycolysis / Gluconeogenesis / Pyruvate metabolism EC:1.1.1.27	1.00 * Nicotinamide adenine dinucleotide [x] + 1.00 * (S)-lactate [x] --> 1.00 * proton [x] + 1.00 * Nicotinamide adenine dinucleotide - reduced [x] + 1.00 * pyruvate [x] LDHA; LDHB; LDHC	LDHA; LDHB; LDHC	Glycolysis/gluconeogenesis	17	1.1.1.27	0	Upregulated in I48M
										FBA_pos	0.114286	0.942008	-1.54899	1.54899	0.572343	FBA	fructose-bisphosphate aldolase	1.00 * D-Fructose 1,6-bisphosphate [c] --> 1.00 * Dihydroxyacetone phosphate [c] + 1.00 * Glyceraldehyde 3-phosphate [c] ALDOART2; ALDOB; ALDOC	ALDOART2; ALDOB; ALDOC	Glycolysis/gluconeogenesis	17	4.1.2.13	0	DownregulatedinI48M
										GAPD_pos	0.685714	0.163857	0.101788	0.101788	0.788496	GAPD	glyceraldehyde-3-phosphate dehydrogenase	1.00 * hydrogenphosphate [c] + 1.00 * Nicotinamide adenine dinucleotide [c] + 1.00 * Glyceraldehyde 3-phosphate [c] --> 1.00 * proton [c] + 1.00 * Nicotinamide adenine dinucleotide - reduced [c] + 1.00 * 3-Phospho-D-glyceroyl phosphate [c] GAPDHS; GM15294	GAPDHS; GM15294	Glycolysis/gluconeogenesis	17	1.2.1.12	0	Upregulated in I48M
										LDH_L_neg	0.2	0.69897	1.01871	1.01871	0.57963	NA	L-lactate dehydrogenase	1.00 * Nicotinamide adenine dinucleotide [c] + 1.00 * (S)-lactate [c] --> 1.00 * proton [c] + 1.00 * pyruvate [c] + 1.00 * Nicotinamide adenine dinucleotide - reduced [c] LDHA; LDHAL6B; LDHB; LDHC; UEVLD	LDHA; LDHAL6B; LDHB; LDHC; UEVLD	Glycolysis/gluconeogenesis	17	1.1.1.27	0	Upregulated in I48M
										PGK_neg	0.685714	0.163857	0.101788	0.101788	0.788496	PGK	phosphoglycerate kinase	1.00 * ATP [c] + 1.00 * 3-Phospho-D-glycerate [c] --> 1.00 * ADP [c] + 1.00 * 3-Phospho-D-glyceroyl phosphate [c] MIA3; PGK1; PGK2	MIA3; PGK1; PGK2	Glycolysis/gluconeogenesis	17		0	Upregulated in I48M
										TPI_pos	0.685714	0.163857	0.101788	0.101788	0.788496	TPI	triose-phosphate isomerase	1.00 * Dihydroxyacetone phosphate [c] --> 1.00 * Glyceraldehyde 3-phosphate [c] TPI1	TPI1	Glycolysis/gluconeogenesis	17	5.3.1.1	0	Upregulated in I48M
										r0173_pos	0.2	0.69897	1.01871	1.01871	0.57963	r0173	(S)-Lactate:NAD+ oxidoreductase Glycolysis / Gluconeogenesis / Pyruvate metabolism EC:1.1.1.27	1.00 * Nicotinamide adenine dinucleotide [x] + 1.00 * (S)-lactate [x] --> 1.00 * proton [x] + 1.00 * Nicotinamide adenine dinucleotide - reduced [x] + 1.00 * pyruvate [x] LDHA; LDHB; LDHC	LDHA; LDHB; LDHC	Glycolysis/gluconeogenesis	17	1.1.1.27	0	Upregulated in I48M
										LDH_L_pos	0.485714	0.313619	-0.785858	0.785858	0.725673	NA	L-lactate dehydrogenase	1.00 * Nicotinamide adenine dinucleotide [c] + 1.00 * (S)-lactate [c] --> 1.00 * proton [c] + 1.00 * pyruvate [c] + 1.00 * Nicotinamide adenine dinucleotide - reduced [c] LDHA; LDHAL6B; LDHB; LDHC; UEVLD	LDHA; LDHAL6B; LDHB; LDHC; UEVLD	Glycolysis/gluconeogenesis	17	1.1.1.27	0	DownregulatedinI48M
										PYK_pos	0.342857	0.464887	-0.388791	0.388791	0.632749	PYK	pyruvate kinase	1.00 * ADP [c] + 1.00 * proton [c] + 1.00 * Phosphoenolpyruvate [c] --> 1.00 * ATP [c] + 1.00 * pyruvate [c] PKLR; PKM	PKLR; PKM	Glycolysis/gluconeogenesis	17		0	DownregulatedinI48M
										r0122_pos	0.342857	0.464887	-0.404246	0.404246	0.632749	r0122	GTP:pyruvate O2-phosphotransferase Purine metabolism EC:2.7.1.40	1.00 * proton [c] + 1.00 * Phosphoenolpyruvate [c] + 1.00 * GDP [c] --> 1.00 * pyruvate [c] + 1.00 * GTP [c] PKLR	PKLR	Glycolysis/gluconeogenesis	17	2.7.1.40	0	DownregulatedinI48M
										r0153_pos	0.342857	0.464887	-0.404246	0.404246	0.632749	r0153	CTP:pyruvate O2-phosphotransferase EC:2.7.1.40	1.00 * proton [c] + 1.00 * Phosphoenolpyruvate [c] + 1.00 * CDP [c] --> 1.00 * pyruvate [c] + 1.00 * CTP [c] PKLR	PKLR	Glycolysis/gluconeogenesis	17	2.7.1.40	0	DownregulatedinI48M
										r0165_pos	0.342857	0.464887	-0.404246	0.404246	0.632749	r0165	UTP:pyruvate O2-phosphotransferase EC:2.7.1.40	1.00 * proton [c] + 1.00 * UDP [c] + 1.00 * Phosphoenolpyruvate [c] --> 1.00 * pyruvate [c] + 1.00 * UTP [c] PKLR	PKLR	Glycolysis/gluconeogenesis	17	2.7.1.40	0	DownregulatedinI48M
										r0280_pos	0.342857	0.464887	-0.404246	0.404246	0.632749	r0280	dATP:pyruvate O2-phosphotransferase Purine metabolism EC:2.7.1.40	1.00 * proton [c] + 1.00 * Phosphoenolpyruvate [c] + 1.00 * dADP [c] --> 1.00 * pyruvate [c] + 1.00 * dATP [c] PKLR	PKLR	Glycolysis/gluconeogenesis	17	2.7.1.40	0	DownregulatedinI48M
										r0413_pos	0.342857	0.464887	-0.404246	0.404246	0.632749	r0413	dATP:pyruvate O2-phosphotransferase Purine metabolism EC:2.7.1.40	1.00 * proton [c] + 1.00 * Phosphoenolpyruvate [c] + 1.00 * dGDP [c] --> 1.00 * pyruvate [c] + 1.00 * dGTP [c] PKLR	PKLR	Glycolysis/gluconeogenesis	17	2.7.1.40	0	DownregulatedinI48M
										HPYRRy_pos	0.685714	0.163857	0.101788	0.101788	0.788496	HPYRRy	Hydroxypyruvate reductase (NADPH)	1.00 * proton [c] + 1.00 * Nicotinamide adenine dinucleotide phosphate - reduced [c] + 1.00 * 3-hydroxypyruvate [c] --> 1.00 * Nicotinamide adenine dinucleotide phosphate [c] + 1.00 * D-glycerate [c] GRHPR	GRHPR	Glyoxylate and dicarboxylate metabolism	18	1.1.1.79	4	Upregulated in I48M
										SACCD4m_pos	0.485714	0.313619	-0.562446	0.562446	0.725673	SACCD4m	saccharopine dehydrogenase (NAD, L-glutamate forming), mitochondrial	1.00 * Water [m] + 1.00 * Nicotinamide adenine dinucleotide phosphate [m] + 1.00 * L-saccharopinate(1-) [m] --> 1.00 * proton [m] + 1.00 * Nicotinamide adenine dinucleotide phosphate - reduced [m] + 1.00 * L-glutamate(1-) [m] + 1.00 * L-allysine [m] AASS	AASS	Lysine metabolism	19	1.5.1.10	4	DownregulatedinI48M
										r0525_neg	0.485714	0.313619	-0.562446	0.562446	0.725673	r0525	N6-(L-1,3-Dicarboxypropyl)-L-lysine:NAD+ oxidoreductase; N6-(L-1,3-Dicarboxypropyl)-L-lysine:NAD+ oxidoreductase (L-glutamate-forming) Lysine degradation EC:1.5.1.9	1.00 * Water [m] + 1.00 * Nicotinamide adenine dinucleotide [m] + 1.00 * L-saccharopinate(1-) [m] --> 1.00 * proton [m] + 1.00 * Nicotinamide adenine dinucleotide - reduced [m] + 1.00 * L-glutamate(1-) [m] + 1.00 * L-allysine [m] AASS	AASS	Lysine metabolism	19	1.5.1.9	0	DownregulatedinI48M
										2AMADPTm_pos	0.685714	0.163857	0.218892	0.218892	0.788496	2AMADPTm	L-2-aminoadipate shuttle (cytosol/mitochondria)	1.00 * L-2-aminoadipate(1-) [c] + 1.00 * 2-Oxoglutarate [m] --> 1.00 * L-2-aminoadipate(1-) [m] + 1.00 * 2-Oxoglutarate [c] SLC25A21	SLC25A21	Lysine metabolism	19		4	Upregulated in I48M
										AATAi_neg	0.685714	0.163857	0.218892	0.218892	0.788496	AATAi	2-aminoadipate transaminase, irreversible	1.00 * L-2-aminoadipate(1-) [c] + 1.00 * 2-Oxoglutarate [c] --> 1.00 * 2-oxoadipate(2-) [c] + 1.00 * L-glutamate(1-) [c] AADAT	AADAT	Lysine metabolism	19	2.6.1.39	4	Upregulated in I48M
										r0450_pos	0.685714	0.163857	0.218892	0.218892	0.788496	r0450	L-2-Aminoadipate:2-oxoglutarate aminotransferase Lysine biosynthesis / Lysine degradation EC:2.6.1.39	1.00 * 2-Oxoglutarate [m] + 1.00 * L-2-aminoadipate(1-) [m] --> 1.00 * 2-oxoadipate(2-) [m] + 1.00 * L-glutamate(1-) [m] AADAT	AADAT	Lysine metabolism	19	2.6.1.39	0	Upregulated in I48M
										CYSGLTH_pos	0.2	0.69897	0.68747	0.68747	0.57963	CYSGLTH	Glutathione:cystine oxidoreductase	1.00 * L-cystine [c] + 2.00 * Reduced glutathione [c] --> 2.00 * L-cysteine [c] + 1.00 * Oxidized glutathione [c] No genes	1.00 * L-cystine [c] + 2.00 * Reduced glutathione [c] --> 2.00 * L-cysteine [c] + 1.00 * Oxidized glutathione [c] No genes	Methionine and cysteine metabolism	20	1.8.4.4	4	Upregulated in I48M
										r0027_pos	0.2	0.69897	0.68747	0.68747	0.57963	r0027	NADPH:CoA-glutathione oxidoreductase EC:1.8.1.9	1.00 * Nicotinamide adenine dinucleotide phosphate [c] + 2.00 * L-cysteine [c] --> 1.00 * proton [c] + 1.00 * Nicotinamide adenine dinucleotide phosphate - reduced [c] + 1.00 * L-cystine [c] TXNRD1; TXNRD2	TXNRD1; TXNRD2	Methionine and cysteine metabolism	20	1.8.1.9	0	Upregulated in I48M
										CYSGLTH_neg	0.685714	0.163857	0.396345	0.396345	0.788496	CYSGLTH	Glutathione:cystine oxidoreductase	1.00 * L-cystine [c] + 2.00 * Reduced glutathione [c] --> 2.00 * L-cysteine [c] + 1.00 * Oxidized glutathione [c] No genes	1.00 * L-cystine [c] + 2.00 * Reduced glutathione [c] --> 2.00 * L-cysteine [c] + 1.00 * Oxidized glutathione [c] No genes	Methionine and cysteine metabolism	20	1.8.4.4	4	Upregulated in I48M
										r0027_neg	0.685714	0.163857	0.396345	0.396345	0.788496	r0027	NADPH:CoA-glutathione oxidoreductase EC:1.8.1.9	1.00 * Nicotinamide adenine dinucleotide phosphate [c] + 2.00 * L-cysteine [c] --> 1.00 * proton [c] + 1.00 * Nicotinamide adenine dinucleotide phosphate - reduced [c] + 1.00 * L-cystine [c] TXNRD1; TXNRD2	TXNRD1; TXNRD2	Methionine and cysteine metabolism	20	1.8.1.9	0	Upregulated in I48M
										H2CO3Dm_neg	0.114286	0.942008	-1.39277	1.39277	0.572343	H2CO3Dm	carboxylic acid dissociation	1.00 * Water [m] + 1.00 * carbon dioxide [m] --> 1.00 * proton [m] + 1.00 * Bicarbonate [m] CAR5A; CAR5B	CAR5A; CAR5B	Miscellaneous		4.2.1.1	4	DownregulatedinI48M
										H2CO3Dm_pos	0.114286	0.942008	-1.5191	1.5191	0.572343	H2CO3Dm	carboxylic acid dissociation	1.00 * Water [m] + 1.00 * carbon dioxide [m] --> 1.00 * proton [m] + 1.00 * Bicarbonate [m] CAR5A; CAR5B	CAR5A; CAR5B	Miscellaneous		4.2.1.1	4	DownregulatedinI48M
										H2CO3D_pos	0.2	0.69897	-1.12551	1.12551	0.57963	H2CO3D	carboxylic acid dissociation	1.00 * Water [c] + 1.00 * carbon dioxide [c] --> 1.00 * proton [c] + 1.00 * Bicarbonate [c] CAR1; CAR12; CAR13; CAR14; CAR2; CAR3; CAR4; CAR6; CAR7; CAR9	CAR1; CAR12; CAR13; CAR14; CAR2; CAR3; CAR4; CAR6; CAR7; CAR9	Miscellaneous		4.2.1.1	0	DownregulatedinI48M
										H2CO3D_neg	0.885714	0.052706	-0.527423	0.527423	0.935004	H2CO3D	carboxylic acid dissociation	1.00 * Water [c] + 1.00 * carbon dioxide [c] --> 1.00 * proton [c] + 1.00 * Bicarbonate [c] CAR1; CAR12; CAR13; CAR14; CAR2; CAR3; CAR4; CAR6; CAR7; CAR9	CAR1; CAR12; CAR13; CAR14; CAR2; CAR3; CAR4; CAR6; CAR7; CAR9	Miscellaneous		4.2.1.1	0	DownregulatedinI48M
										RE0383C_pos	0.685714	0.163857	-0.276087	0.276087	0.788496	RE0383C	RE0383	1.00 * Nicotinamide adenine dinucleotide phosphate [c] + 1.00 * L-gulonate [c] --> 1.00 * proton [c] + 1.00 * Nicotinamide adenine dinucleotide phosphate - reduced [c] + 1.00 * D-glucuronate [c] AKR1A1	AKR1A1	Miscellaneous		1.1.1.2	0	DownregulatedinI48M
										THD1m_pos	0.2	0.69897	-1.28891	1.28891	0.57963	THD1m	NAD(P) transhydrogenase	1.00 * Nicotinamide adenine dinucleotide phosphate [m] + 1.00 * proton [c] + 1.00 * Nicotinamide adenine dinucleotide - reduced [m] --> 1.00 * proton [m] + 1.00 * Nicotinamide adenine dinucleotide phosphate - reduced [m] + 1.00 * Nicotinamide adenine dinucle	NNT	NAD metabolism	21	1.6.1.2	4	DownregulatedinI48M
										CYTK10_neg	0.485714	0.313619	0.531544	0.531544	0.725673	CYTK10	cytidylate kinase (CMP,dGTP)	1.00 * CMP [c] + 1.00 * dGTP [c] --> 1.00 * CDP [c] + 1.00 * dGDP [c] CMPK1	CMPK1	Nucleotide interconversion	22	2.7.4.14	4	Upregulated in I48M
										CYTK10_pos	0.485714	0.313619	0.531544	0.531544	0.725673	CYTK10	cytidylate kinase (CMP,dGTP)	1.00 * CMP [c] + 1.00 * dGTP [c] --> 1.00 * CDP [c] + 1.00 * dGDP [c] CMPK1	CMPK1	Nucleotide interconversion	22	2.7.4.14	4	Upregulated in I48M
										CYTK11_neg	0.485714	0.313619	0.531544	0.531544	0.725673	CYTK11	cytidylate kinase (dCMP,dGTP)	1.00 * dGTP [c] + 1.00 * dCMP [c] --> 1.00 * dGDP [c] + 1.00 * dCDP [c] CMPK1	CMPK1	Nucleotide interconversion	22	2.7.4.14	4	Upregulated in I48M
										CYTK11_pos	0.485714	0.313619	0.531544	0.531544	0.725673	CYTK11	cytidylate kinase (dCMP,dGTP)	1.00 * dGTP [c] + 1.00 * dCMP [c] --> 1.00 * dGDP [c] + 1.00 * dCDP [c] CMPK1	CMPK1	Nucleotide interconversion	22	2.7.4.14	4	Upregulated in I48M
										CYTK12_neg	0.485714	0.313619	0.531544	0.531544	0.725673	CYTK12	cytidylate kinase (dCMP,dCTP)	1.00 * dCMP [c] + 1.00 * dCTP [c] --> 2.00 * dCDP [c] CMPK1	CMPK1	Nucleotide interconversion	22	2.7.4.14	4	Upregulated in I48M
										CYTK12_pos	0.485714	0.313619	0.531544	0.531544	0.725673	CYTK12	cytidylate kinase (dCMP,dCTP)	1.00 * dCMP [c] + 1.00 * dCTP [c] --> 2.00 * dCDP [c] CMPK1	CMPK1	Nucleotide interconversion	22	2.7.4.14	4	Upregulated in I48M
										CYTK13_neg	0.485714	0.313619	0.531544	0.531544	0.725673	CYTK13	cytidylate kinase (dCMP,dATP)	1.00 * dATP [c] + 1.00 * dCMP [c] --> 1.00 * dADP [c] + 1.00 * dCDP [c] CMPK1	CMPK1	Nucleotide interconversion	22	2.7.4.14	4	Upregulated in I48M
										CYTK13_pos	0.485714	0.313619	0.531544	0.531544	0.725673	CYTK13	cytidylate kinase (dCMP,dATP)	1.00 * dATP [c] + 1.00 * dCMP [c] --> 1.00 * dADP [c] + 1.00 * dCDP [c] CMPK1	CMPK1	Nucleotide interconversion	22	2.7.4.14	4	Upregulated in I48M
										CYTK14_neg	0.485714	0.313619	0.531544	0.531544	0.725673	CYTK14	cytidylate kinase (dCMP,UTP)	1.00 * UTP [c] + 1.00 * dCMP [c] --> 1.00 * UDP [c] + 1.00 * dCDP [c] CMPK1	CMPK1	Nucleotide interconversion	22	2.7.4.14	4	Upregulated in I48M
										CYTK14_pos	0.485714	0.313619	0.531544	0.531544	0.725673	CYTK14	cytidylate kinase (dCMP,UTP)	1.00 * UTP [c] + 1.00 * dCMP [c] --> 1.00 * UDP [c] + 1.00 * dCDP [c] CMPK1	CMPK1	Nucleotide interconversion	22	2.7.4.14	4	Upregulated in I48M
										CYTK1_neg	0.485714	0.313619	0.501277	0.501277	0.725673	CYTK1	cytidylate kinase (CMP)	1.00 * ATP [c] + 1.00 * CMP [c] --> 1.00 * ADP [c] + 1.00 * CDP [c] CMPK1	CMPK1	Nucleotide interconversion	22		4	Upregulated in I48M
										CYTK1_pos	0.485714	0.313619	0.501277	0.501277	0.725673	CYTK1	cytidylate kinase (CMP)	1.00 * ATP [c] + 1.00 * CMP [c] --> 1.00 * ADP [c] + 1.00 * CDP [c] CMPK1	CMPK1	Nucleotide interconversion	22		4	Upregulated in I48M
										CYTK2_neg	0.485714	0.313619	0.501277	0.501277	0.725673	CYTK2	cytidylate kinase (dCMP)	1.00 * ATP [c] + 1.00 * dCMP [c] --> 1.00 * ADP [c] + 1.00 * dCDP [c] CMPK1	CMPK1	Nucleotide interconversion	22		4	Upregulated in I48M
										CYTK2_pos	0.485714	0.313619	0.501277	0.501277	0.725673	CYTK2	cytidylate kinase (dCMP)	1.00 * ATP [c] + 1.00 * dCMP [c] --> 1.00 * ADP [c] + 1.00 * dCDP [c] CMPK1	CMPK1	Nucleotide interconversion	22		4	Upregulated in I48M
										CYTK3_neg	0.485714	0.313619	0.501277	0.501277	0.725673	CYTK3	cytidylate kinase (CMP)(GTP)	1.00 * GTP [c] + 1.00 * CMP [c] --> 1.00 * GDP [c] + 1.00 * CDP [c] AK5	AK5	Nucleotide interconversion	22		4	Upregulated in I48M
										CYTK3_pos	0.485714	0.313619	0.501277	0.501277	0.725673	CYTK3	cytidylate kinase (CMP)(GTP)	1.00 * GTP [c] + 1.00 * CMP [c] --> 1.00 * GDP [c] + 1.00 * CDP [c] AK5	AK5	Nucleotide interconversion	22		4	Upregulated in I48M
										CYTK4_neg	0.485714	0.313619	0.501277	0.501277	0.725673	CYTK4	cytidylate kinase (dCMP)(GTP)	1.00 * GTP [c] + 1.00 * dCMP [c] --> 1.00 * GDP [c] + 1.00 * dCDP [c] AK5	AK5	Nucleotide interconversion	22		4	Upregulated in I48M
										CYTK4_pos	0.485714	0.313619	0.501277	0.501277	0.725673	CYTK4	cytidylate kinase (dCMP)(GTP)	1.00 * GTP [c] + 1.00 * dCMP [c] --> 1.00 * GDP [c] + 1.00 * dCDP [c] AK5	AK5	Nucleotide interconversion	22		4	Upregulated in I48M
										CYTK5_neg	0.485714	0.313619	0.531544	0.531544	0.725673	CYTK5	cytidylate kinase (dCMP)	1.00 * CTP [c] + 1.00 * dCMP [c] --> 1.00 * CDP [c] + 1.00 * dCDP [c] CMPK1	CMPK1	Nucleotide interconversion	22	2.7.4.14	4	Upregulated in I48M
										CYTK5_pos	0.485714	0.313619	0.531544	0.531544	0.725673	CYTK5	cytidylate kinase (dCMP)	1.00 * CTP [c] + 1.00 * dCMP [c] --> 1.00 * CDP [c] + 1.00 * dCDP [c] CMPK1	CMPK1	Nucleotide interconversion	22	2.7.4.14	4	Upregulated in I48M
										CYTK6_neg	0.485714	0.313619	0.531544	0.531544	0.725673	CYTK6	cytidylate kinase (CMP,CTP)	1.00 * CMP [c] + 1.00 * CTP [c] --> 2.00 * CDP [c] CMPK1	CMPK1	Nucleotide interconversion	22	2.7.4.14	4	Upregulated in I48M
										CYTK6_pos	0.485714	0.313619	0.531544	0.531544	0.725673	CYTK6	cytidylate kinase (CMP,CTP)	1.00 * CMP [c] + 1.00 * CTP [c] --> 2.00 * CDP [c] CMPK1	CMPK1	Nucleotide interconversion	22	2.7.4.14	4	Upregulated in I48M
										CYTK7_neg	0.485714	0.313619	0.531544	0.531544	0.725673	CYTK7	cytidylate kinase (CMP,UTP)	1.00 * CMP [c] + 1.00 * UTP [c] --> 1.00 * UDP [c] + 1.00 * CDP [c] CMPK1	CMPK1	Nucleotide interconversion	22	2.7.4.14	4	Upregulated in I48M
										CYTK7_pos	0.485714	0.313619	0.531544	0.531544	0.725673	CYTK7	cytidylate kinase (CMP,UTP)	1.00 * CMP [c] + 1.00 * UTP [c] --> 1.00 * UDP [c] + 1.00 * CDP [c] CMPK1	CMPK1	Nucleotide interconversion	22	2.7.4.14	4	Upregulated in I48M
										CYTK8_neg	0.485714	0.313619	0.531544	0.531544	0.725673	CYTK8	cytidylate kinase (CMP,dATP)	1.00 * dATP [c] + 1.00 * CMP [c] --> 1.00 * dADP [c] + 1.00 * CDP [c] CMPK1	CMPK1	Nucleotide interconversion	22	2.7.4.14	4	Upregulated in I48M
										CYTK8_pos	0.485714	0.313619	0.531544	0.531544	0.725673	CYTK8	cytidylate kinase (CMP,dATP)	1.00 * dATP [c] + 1.00 * CMP [c] --> 1.00 * dADP [c] + 1.00 * CDP [c] CMPK1	CMPK1	Nucleotide interconversion	22	2.7.4.14	4	Upregulated in I48M
										CYTK9_neg	0.485714	0.313619	0.531544	0.531544	0.725673	CYTK9	cytidylate kinase (CMP,dCTP)	1.00 * CMP [c] + 1.00 * dCTP [c] --> 1.00 * CDP [c] + 1.00 * dCDP [c] CMPK1	CMPK1	Nucleotide interconversion	22	2.7.4.14	4	Upregulated in I48M
										CYTK9_pos	0.485714	0.313619	0.531544	0.531544	0.725673	CYTK9	cytidylate kinase (CMP,dCTP)	1.00 * CMP [c] + 1.00 * dCTP [c] --> 1.00 * CDP [c] + 1.00 * dCDP [c] CMPK1	CMPK1	Nucleotide interconversion	22	2.7.4.14	4	Upregulated in I48M
										DCK1n_neg	0.342857	0.464887	0.164969	0.164969	0.632749	DCK1n	Deoxycytidine kinase, nuclear (ATP)	1.00 * ATP [n] + 1.00 * Deoxycytidine [n] --> 1.00 * proton [n] + 1.00 * dCMP [n] + 1.00 * ADP [n] DCK	DCK	Nucleotide interconversion	22	2.7.1.74	4	Upregulated in I48M
										DCK1n_pos	0.342857	0.464887	0.164969	0.164969	0.632749	DCK1n	Deoxycytidine kinase, nuclear (ATP)	1.00 * ATP [n] + 1.00 * Deoxycytidine [n] --> 1.00 * proton [n] + 1.00 * dCMP [n] + 1.00 * ADP [n] DCK	DCK	Nucleotide interconversion	22	2.7.1.74	4	Upregulated in I48M
										DCK2n_neg	0.342857	0.464887	0.164969	0.164969	0.632749	DCK2n	Deoxycytidine kinase, nuclear (UTP)	1.00 * UTP [n] + 1.00 * Deoxycytidine [n] --> 1.00 * proton [n] + 1.00 * dCMP [n] + 1.00 * UDP [n] DCK	DCK	Nucleotide interconversion	22	2.7.1.74	4	Upregulated in I48M
										DCK2n_pos	0.342857	0.464887	0.164969	0.164969	0.632749	DCK2n	Deoxycytidine kinase, nuclear (UTP)	1.00 * UTP [n] + 1.00 * Deoxycytidine [n] --> 1.00 * proton [n] + 1.00 * dCMP [n] + 1.00 * UDP [n] DCK	DCK	Nucleotide interconversion	22	2.7.1.74	4	Upregulated in I48M
										NDPK1_neg	0.485714	0.313619	0.501277	0.501277	0.725673	NDPK1	nucleoside-diphosphate kinase (ATP:GDP)	1.00 * ATP [c] + 1.00 * GDP [c] --> 1.00 * ADP [c] + 1.00 * GTP [c] GM20390; NME2; NME3; NME6; NME7	GM20390; NME2; NME3; NME6; NME7	Nucleotide interconversion	22		4	Upregulated in I48M
										NDPK1_pos	0.485714	0.313619	0.501277	0.501277	0.725673	NDPK1	nucleoside-diphosphate kinase (ATP:GDP)	1.00 * ATP [c] + 1.00 * GDP [c] --> 1.00 * ADP [c] + 1.00 * GTP [c] GM20390; NME2; NME3; NME6; NME7	GM20390; NME2; NME3; NME6; NME7	Nucleotide interconversion	22		4	Upregulated in I48M
										NDPK2_neg	0.485714	0.313619	0.531544	0.531544	0.725673	NDPK2	nucleoside-diphosphate kinase (ATP:UDP)	1.00 * ATP [c] + 1.00 * UDP [c] --> 1.00 * ADP [c] + 1.00 * UTP [c] GM20390; NME2; NME3; NME6; NME7	GM20390; NME2; NME3; NME6; NME7	Nucleotide interconversion	22		4	Upregulated in I48M
										NDPK2_pos	0.485714	0.313619	0.531544	0.531544	0.725673	NDPK2	nucleoside-diphosphate kinase (ATP:UDP)	1.00 * ATP [c] + 1.00 * UDP [c] --> 1.00 * ADP [c] + 1.00 * UTP [c] GM20390; NME2; NME3; NME6; NME7	GM20390; NME2; NME3; NME6; NME7	Nucleotide interconversion	22		4	Upregulated in I48M
										NDPK3_neg	0.485714	0.313619	0.531544	0.531544	0.725673	NDPK3	nucleoside-diphosphate kinase (ATP:CDP)	1.00 * ATP [c] + 1.00 * CDP [c] --> 1.00 * ADP [c] + 1.00 * CTP [c] GM20390; NME2; NME3; NME6; NME7	GM20390; NME2; NME3; NME6; NME7	Nucleotide interconversion	22		4	Upregulated in I48M
										NDPK3_pos	0.485714	0.313619	0.531544	0.531544	0.725673	NDPK3	nucleoside-diphosphate kinase (ATP:CDP)	1.00 * ATP [c] + 1.00 * CDP [c] --> 1.00 * ADP [c] + 1.00 * CTP [c] GM20390; NME2; NME3; NME6; NME7	GM20390; NME2; NME3; NME6; NME7	Nucleotide interconversion	22		4	Upregulated in I48M
										NDPK5_neg	0.485714	0.313619	0.531544	0.531544	0.725673	NDPK5	Nucleoside-diphosphate kinase (ATP:dGDP)	1.00 * ATP [c] + 1.00 * dGDP [c] --> 1.00 * ADP [c] + 1.00 * dGTP [c] GM20390; NME2; NME3; NME6; NME7	GM20390; NME2; NME3; NME6; NME7	Nucleotide interconversion	22		4	Upregulated in I48M
										NDPK5_pos	0.485714	0.313619	0.531544	0.531544	0.725673	NDPK5	Nucleoside-diphosphate kinase (ATP:dGDP)	1.00 * ATP [c] + 1.00 * dGDP [c] --> 1.00 * ADP [c] + 1.00 * dGTP [c] GM20390; NME2; NME3; NME6; NME7	GM20390; NME2; NME3; NME6; NME7	Nucleotide interconversion	22		4	Upregulated in I48M
										NDPK6_pos	0.342857	0.464887	0.737612	0.737612	0.632749	NDPK6	Nucleoside-diphosphate kinase (ATP:dUDP)	1.00 * ATP [c] + 1.00 * dUDP [c] --> 1.00 * ADP [c] + 1.00 * dUTP [c] GM20390; NME2; NME3; NME6; NME7	GM20390; NME2; NME3; NME6; NME7	Nucleotide interconversion	22		4	Upregulated in I48M
										NDPK7_neg	0.485714	0.313619	0.531544	0.531544	0.725673	NDPK7	nucleoside-diphosphate kinase (ATP:dCDP)	1.00 * ATP [c] + 1.00 * dCDP [c] --> 1.00 * ADP [c] + 1.00 * dCTP [c] GM20390; NME2; NME3; NME6; NME7	GM20390; NME2; NME3; NME6; NME7	Nucleotide interconversion	22		4	Upregulated in I48M
										NDPK7_pos	0.485714	0.313619	0.531544	0.531544	0.725673	NDPK7	nucleoside-diphosphate kinase (ATP:dCDP)	1.00 * ATP [c] + 1.00 * dCDP [c] --> 1.00 * ADP [c] + 1.00 * dCTP [c] GM20390; NME2; NME3; NME6; NME7	GM20390; NME2; NME3; NME6; NME7	Nucleotide interconversion	22		4	Upregulated in I48M
										NDPK8_neg	0.485714	0.313619	0.531544	0.531544	0.725673	NDPK8	Nucleoside-diphosphate kinase (ATP:dADP)	1.00 * ATP [c] + 1.00 * dADP [c] --> 1.00 * ADP [c] + 1.00 * dATP [c] GM20390; NME2; NME3; NME6; NME7	GM20390; NME2; NME3; NME6; NME7	Nucleotide interconversion	22		4	Upregulated in I48M
										NDPK8_pos	0.485714	0.313619	0.531544	0.531544	0.725673	NDPK8	Nucleoside-diphosphate kinase (ATP:dADP)	1.00 * ATP [c] + 1.00 * dADP [c] --> 1.00 * ADP [c] + 1.00 * dATP [c] GM20390; NME2; NME3; NME6; NME7	GM20390; NME2; NME3; NME6; NME7	Nucleotide interconversion	22		4	Upregulated in I48M
										PUNP7_neg	0.028571	1.54407	-2.44167	2.44167	0.572343	PUNP7	purine-nucleoside phosphorylase (Xanthosine)	1.00 * hydrogenphosphate [c] + 1.00 * xanthosine [c] --> 1.00 * Xanthine [c] + 1.00 * alpha-D-Ribose 1-phosphate [c] PNP2	PNP2	Nucleotide interconversion	22	3.4.2.1	4	DownregulatedinI48M
										RNDR3_pos	0.2	0.69897	0.800544	0.800544	0.57963	RNDR3	ribonucleoside-diphosphate reductase (CDP)	1.00 * CDP [c] + 1.00 * Reduced thioredoxin [c] --> 1.00 * Water [c] + 1.00 * dCDP [c] + 1.00 * Oxidized thioredoxin [c] RRM1; RRM2; RRM2B	RRM1; RRM2; RRM2B	Nucleotide interconversion	22	1.7.14.1	4	Upregulated in I48M
										UMPK2_neg	0.485714	0.313619	0.531544	0.531544	0.725673	UMPK2	UMP kinase (CTP)	1.00 * CTP [c] + 1.00 * UMP [c] --> 1.00 * UDP [c] + 1.00 * CDP [c] CMPK1	CMPK1	Nucleotide interconversion	22	2.7.4.14	4	Upregulated in I48M
										UMPK2_pos	0.485714	0.313619	0.531544	0.531544	0.725673	UMPK2	UMP kinase (CTP)	1.00 * CTP [c] + 1.00 * UMP [c] --> 1.00 * UDP [c] + 1.00 * CDP [c] CMPK1	CMPK1	Nucleotide interconversion	22	2.7.4.14	4	Upregulated in I48M
										UMPK3_neg	0.485714	0.313619	0.531544	0.531544	0.725673	UMPK3	UMP kinase (UTP)	1.00 * UTP [c] + 1.00 * UMP [c] --> 2.00 * UDP [c] CMPK1	CMPK1	Nucleotide interconversion	22	2.7.4.14	4	Upregulated in I48M
										UMPK3_pos	0.485714	0.313619	0.531544	0.531544	0.725673	UMPK3	UMP kinase (UTP)	1.00 * UTP [c] + 1.00 * UMP [c] --> 2.00 * UDP [c] CMPK1	CMPK1	Nucleotide interconversion	22	2.7.4.14	4	Upregulated in I48M
										UMPK4_neg	0.485714	0.313619	0.531544	0.531544	0.725673	UMPK4	UMP kinase (GTP)	1.00 * GTP [c] + 1.00 * UMP [c] --> 1.00 * UDP [c] + 1.00 * GDP [c] CMPK1	CMPK1	Nucleotide interconversion	22	2.7.4.14	4	Upregulated in I48M
										UMPK4_pos	0.485714	0.313619	0.531544	0.531544	0.725673	UMPK4	UMP kinase (GTP)	1.00 * GTP [c] + 1.00 * UMP [c] --> 1.00 * UDP [c] + 1.00 * GDP [c] CMPK1	CMPK1	Nucleotide interconversion	22	2.7.4.14	4	Upregulated in I48M
										UMPK5_neg	0.485714	0.313619	0.531544	0.531544	0.725673	UMPK5	UMP kinase (dATP)	1.00 * dATP [c] + 1.00 * UMP [c] --> 1.00 * UDP [c] + 1.00 * dADP [c] CMPK1	CMPK1	Nucleotide interconversion	22	2.7.4.14	4	Upregulated in I48M
										UMPK5_pos	0.485714	0.313619	0.531544	0.531544	0.725673	UMPK5	UMP kinase (dATP)	1.00 * dATP [c] + 1.00 * UMP [c] --> 1.00 * UDP [c] + 1.00 * dADP [c] CMPK1	CMPK1	Nucleotide interconversion	22	2.7.4.14	4	Upregulated in I48M
										UMPK6_neg	0.485714	0.313619	0.531544	0.531544	0.725673	UMPK6	UMP kinase (dCTP)	1.00 * dCTP [c] + 1.00 * UMP [c] --> 1.00 * UDP [c] + 1.00 * dCDP [c] CMPK1	CMPK1	Nucleotide interconversion	22	2.7.4.14	4	Upregulated in I48M
										UMPK6_pos	0.485714	0.313619	0.531544	0.531544	0.725673	UMPK6	UMP kinase (dCTP)	1.00 * dCTP [c] + 1.00 * UMP [c] --> 1.00 * UDP [c] + 1.00 * dCDP [c] CMPK1	CMPK1	Nucleotide interconversion	22	2.7.4.14	4	Upregulated in I48M
										UMPK7_neg	0.485714	0.313619	0.531544	0.531544	0.725673	UMPK7	UMP kinase (dGTP)	1.00 * dGTP [c] + 1.00 * UMP [c] --> 1.00 * UDP [c] + 1.00 * dGDP [c] CMPK1	CMPK1	Nucleotide interconversion	22	2.7.4.14	4	Upregulated in I48M
										UMPK7_pos	0.485714	0.313619	0.531544	0.531544	0.725673	UMPK7	UMP kinase (dGTP)	1.00 * dGTP [c] + 1.00 * UMP [c] --> 1.00 * UDP [c] + 1.00 * dGDP [c] CMPK1	CMPK1	Nucleotide interconversion	22	2.7.4.14	4	Upregulated in I48M
										UMPK_neg	0.485714	0.313619	0.531544	0.531544	0.725673	UMPK	UMP kinase	1.00 * ATP [c] + 1.00 * UMP [c] --> 1.00 * ADP [c] + 1.00 * UDP [c] CMPK1	CMPK1	Nucleotide interconversion	22		4	Upregulated in I48M
										UMPK_pos	0.485714	0.313619	0.531544	0.531544	0.725673	UMPK	UMP kinase	1.00 * ATP [c] + 1.00 * UMP [c] --> 1.00 * ADP [c] + 1.00 * UDP [c] CMPK1	CMPK1	Nucleotide interconversion	22		4	Upregulated in I48M
										r0472_pos	0.2	0.69897	0.790858	0.790858	0.57963	r0472	2-Deoxyadenosine 5-diphosphate:oxidized-thioredoxin 2-oxidoreductase Purine metabolism EC:1.17.4.1	1.00 * Water [c] + 1.00 * dGTP [c] + 1.00 * Oxidized thioredoxin [c] --> 1.00 * GTP [c] + 1.00 * Reduced thioredoxin [c] RRM1; RRM2; RRM2B	RRM1; RRM2; RRM2B	Nucleotide interconversion	22	1.17.4.1	0	Upregulated in I48M
										r0474_pos	0.2	0.69897	0.800544	0.800544	0.57963	r0474	2-Deoxyadenosine 5-diphosphate:oxidized-thioredoxin 2-oxidoreductase Purine metabolism EC:1.17.4.1	1.00 * Water [c] + 1.00 * dCTP [c] + 1.00 * Oxidized thioredoxin [c] --> 1.00 * CTP [c] + 1.00 * Reduced thioredoxin [c] RRM1; RRM2; RRM2B	RRM1; RRM2; RRM2B	Nucleotide interconversion	22	1.17.4.1	0	Upregulated in I48M
										r0475_pos	0.342857	0.464887	0.737612	0.737612	0.632749	r0475	2-Deoxyadenosine 5-diphosphate:oxidized-thioredoxin 2-oxidoreductase Purine metabolism EC:1.17.4.1	1.00 * Water [c] + 1.00 * dUTP [c] + 1.00 * Oxidized thioredoxin [c] --> 1.00 * UTP [c] + 1.00 * Reduced thioredoxin [c] RRM1; RRM2; RRM2B	RRM1; RRM2; RRM2B	Nucleotide interconversion	22	1.17.4.1	0	Upregulated in I48M
										r0531_neg	0.342857	0.464887	0.324285	0.324285	0.632749	r0531	dUTP:cytidine 5-phosphotransferase Pyrimidine metabolism EC:2.7.1.48	1.00 * Cytidine [c] + 1.00 * dUTP [c] --> 1.00 * proton [c] + 1.00 * CMP [c] + 1.00 * dUDP [c] UCK1; UCK2	UCK1; UCK2	Nucleotide interconversion	22	2.7.1.48	0	Upregulated in I48M
										r1384_neg	0.028571	1.54407	-2.44167	2.44167	0.572343	r1384	Guanosine aminohydrolase EC:3.5.4.15	1.00 * Water [c] + 1.00 * proton [c] + 1.00 * Guanosine [c] --> 1.00 * Ammonium [c] + 1.00 * xanthosine [c] No genes	1.00 * Water [c] + 1.00 * proton [c] + 1.00 * Guanosine [c] --> 1.00 * Ammonium [c] + 1.00 * xanthosine [c] No genes	Nucleotide interconversion	22	3.5.4.15	0	DownregulatedinI48M
										ADK1m_neg	0.114286	0.942008	-1.42193	1.42193	0.572343	ADK1m	adenylate kinase, mitochondrial	1.00 * ATP [m] + 1.00 * AMP [m] --> 2.00 * ADP [m] AK2; AK4	AK2; AK4	Nucleotide interconversion	22	2.7.4.3	4	DownregulatedinI48M
										ADK1m_pos	0.114286	0.942008	-1.42193	1.42193	0.572343	ADK1m	adenylate kinase, mitochondrial	1.00 * ATP [m] + 1.00 * AMP [m] --> 2.00 * ADP [m] AK2; AK4	AK2; AK4	Nucleotide interconversion	22	2.7.4.3	4	DownregulatedinI48M
										ADK3m_neg	0.114286	0.942008	-1.42193	1.42193	0.572343	ADK3m	adentylate kinase (GTP)	1.00 * AMP [m] + 1.00 * GTP [m] --> 1.00 * ADP [m] + 1.00 * GDP [m] AK3	AK3	Nucleotide interconversion	22		4	DownregulatedinI48M
										ADK3m_pos	0.114286	0.942008	-1.42193	1.42193	0.572343	ADK3m	adentylate kinase (GTP)	1.00 * AMP [m] + 1.00 * GTP [m] --> 1.00 * ADP [m] + 1.00 * GDP [m] AK3	AK3	Nucleotide interconversion	22		4	DownregulatedinI48M
										r0470_pos	0.342857	0.464887	0.824197	0.824197	0.632749	r0470	2-Deoxyadenosine 5-diphosphate:oxidized-thioredoxin 2-oxidoreductase Purine metabolism EC:1.17.4.1	1.00 * Water [c] + 1.00 * dATP [c] + 1.00 * Oxidized thioredoxin [c] --> 1.00 * ATP [c] + 1.00 * Reduced thioredoxin [c] RRM1; RRM2; RRM2B	RRM1; RRM2; RRM2B	Nucleotide interconversion	22	1.17.4.1	0	Upregulated in I48M
										CYTK10n_neg	0.685714	0.163857	0.706628	0.706628	0.788496	CYTK10n	cytidylate kinase (CMP,dGTP),nuclear	1.00 * CMP [n] + 1.00 * dGTP [n] --> 1.00 * CDP [n] + 1.00 * dGDP [n] CMPK1	CMPK1	Nucleotide interconversion	22	2.7.4.14	4	Upregulated in I48M
										CYTK10n_pos	0.685714	0.163857	0.706628	0.706628	0.788496	CYTK10n	cytidylate kinase (CMP,dGTP),nuclear	1.00 * CMP [n] + 1.00 * dGTP [n] --> 1.00 * CDP [n] + 1.00 * dGDP [n] CMPK1	CMPK1	Nucleotide interconversion	22	2.7.4.14	4	Upregulated in I48M
										CYTK11n_neg	0.685714	0.163857	0.706628	0.706628	0.788496	CYTK11n	cytidylate kinase (dCMP,dGTP),nuclear	1.00 * dGTP [n] + 1.00 * dCMP [n] --> 1.00 * dGDP [n] + 1.00 * dCDP [n] CMPK1	CMPK1	Nucleotide interconversion	22	2.7.4.14	4	Upregulated in I48M
										CYTK11n_pos	0.685714	0.163857	0.706628	0.706628	0.788496	CYTK11n	cytidylate kinase (dCMP,dGTP),nuclear	1.00 * dGTP [n] + 1.00 * dCMP [n] --> 1.00 * dGDP [n] + 1.00 * dCDP [n] CMPK1	CMPK1	Nucleotide interconversion	22	2.7.4.14	4	Upregulated in I48M
										CYTK12n_neg	0.685714	0.163857	0.706628	0.706628	0.788496	CYTK12n	cytidylate kinase (dCMP,dCTP),nuclear	1.00 * dCMP [n] + 1.00 * dCTP [n] --> 2.00 * dCDP [n] CMPK1	CMPK1	Nucleotide interconversion	22	2.7.4.14	4	Upregulated in I48M
										CYTK12n_pos	0.685714	0.163857	0.706628	0.706628	0.788496	CYTK12n	cytidylate kinase (dCMP,dCTP),nuclear	1.00 * dCMP [n] + 1.00 * dCTP [n] --> 2.00 * dCDP [n] CMPK1	CMPK1	Nucleotide interconversion	22	2.7.4.14	4	Upregulated in I48M
										CYTK13n_neg	0.685714	0.163857	0.706628	0.706628	0.788496	CYTK13n	cytidylate kinase (dCMP,dATP),nuclear	1.00 * dCMP [n] + 1.00 * dATP [n] --> 1.00 * dCDP [n] + 1.00 * dADP [n] CMPK1	CMPK1	Nucleotide interconversion	22	2.7.4.14	4	Upregulated in I48M
										CYTK13n_pos	0.685714	0.163857	0.706628	0.706628	0.788496	CYTK13n	cytidylate kinase (dCMP,dATP),nuclear	1.00 * dCMP [n] + 1.00 * dATP [n] --> 1.00 * dCDP [n] + 1.00 * dADP [n] CMPK1	CMPK1	Nucleotide interconversion	22	2.7.4.14	4	Upregulated in I48M
										CYTK14n_neg	0.685714	0.163857	0.706628	0.706628	0.788496	CYTK14n	cytidylate kinase (dCMP,CTP),nuclear	1.00 * dCMP [n] + 1.00 * UTP [n] --> 1.00 * dCDP [n] + 1.00 * UDP [n] CMPK1	CMPK1	Nucleotide interconversion	22	2.7.4.14	4	Upregulated in I48M
										CYTK14n_pos	0.685714	0.163857	0.706628	0.706628	0.788496	CYTK14n	cytidylate kinase (dCMP,CTP),nuclear	1.00 * dCMP [n] + 1.00 * UTP [n] --> 1.00 * dCDP [n] + 1.00 * UDP [n] CMPK1	CMPK1	Nucleotide interconversion	22	2.7.4.14	4	Upregulated in I48M
										CYTK1n_neg	0.685714	0.163857	0.706628	0.706628	0.788496	CYTK1n	cytidylate kinase (CMP),nuclear	1.00 * ATP [n] + 1.00 * CMP [n] --> 1.00 * CDP [n] + 1.00 * ADP [n] CMPK1	CMPK1	Nucleotide interconversion	22	2.7.4.14	4	Upregulated in I48M
										CYTK1n_pos	0.685714	0.163857	0.706628	0.706628	0.788496	CYTK1n	cytidylate kinase (CMP),nuclear	1.00 * ATP [n] + 1.00 * CMP [n] --> 1.00 * CDP [n] + 1.00 * ADP [n] CMPK1	CMPK1	Nucleotide interconversion	22	2.7.4.14	4	Upregulated in I48M
										CYTK2n_neg	0.685714	0.163857	0.706628	0.706628	0.788496	CYTK2n	cytidylate kinase (dCMP),nuclear	1.00 * ATP [n] + 1.00 * dCMP [n] --> 1.00 * dCDP [n] + 1.00 * ADP [n] CMPK1	CMPK1	Nucleotide interconversion	22	2.7.4.14	4	Upregulated in I48M
										CYTK2n_pos	0.685714	0.163857	0.706628	0.706628	0.788496	CYTK2n	cytidylate kinase (dCMP),nuclear	1.00 * ATP [n] + 1.00 * dCMP [n] --> 1.00 * dCDP [n] + 1.00 * ADP [n] CMPK1	CMPK1	Nucleotide interconversion	22	2.7.4.14	4	Upregulated in I48M
										CYTK3n_neg	0.685714	0.163857	0.706628	0.706628	0.788496	CYTK3n	cytidylate kinase (dCMP,CTP),nuclear	1.00 * CTP [n] + 1.00 * dCMP [n] --> 1.00 * CDP [n] + 1.00 * dCDP [n] CMPK1	CMPK1	Nucleotide interconversion	22	2.7.4.14	4	Upregulated in I48M
										CYTK3n_pos	0.685714	0.163857	0.706628	0.706628	0.788496	CYTK3n	cytidylate kinase (dCMP,CTP),nuclear	1.00 * CTP [n] + 1.00 * dCMP [n] --> 1.00 * CDP [n] + 1.00 * dCDP [n] CMPK1	CMPK1	Nucleotide interconversion	22	2.7.4.14	4	Upregulated in I48M
										CYTK4n_neg	0.685714	0.163857	0.706628	0.706628	0.788496	CYTK4n	cytidylate kinase (dCMP,GTP),nuclear	1.00 * dCMP [n] + 1.00 * GTP [n] --> 1.00 * dCDP [n] + 1.00 * GDP [n] CMPK1	CMPK1	Nucleotide interconversion	22	2.7.4.14	4	Upregulated in I48M
										CYTK4n_pos	0.685714	0.163857	0.706628	0.706628	0.788496	CYTK4n	cytidylate kinase (dCMP,GTP),nuclear	1.00 * dCMP [n] + 1.00 * GTP [n] --> 1.00 * dCDP [n] + 1.00 * GDP [n] CMPK1	CMPK1	Nucleotide interconversion	22	2.7.4.14	4	Upregulated in I48M
										CYTK5n_neg	0.685714	0.163857	0.706628	0.706628	0.788496	CYTK5n	cytidylate kinase (CMP),nuclear	1.00 * CMP [n] + 1.00 * GTP [n] --> 1.00 * CDP [n] + 1.00 * GDP [n] CMPK1	CMPK1	Nucleotide interconversion	22	2.7.4.14	4	Upregulated in I48M
										CYTK5n_pos	0.685714	0.163857	0.706628	0.706628	0.788496	CYTK5n	cytidylate kinase (CMP),nuclear	1.00 * CMP [n] + 1.00 * GTP [n] --> 1.00 * CDP [n] + 1.00 * GDP [n] CMPK1	CMPK1	Nucleotide interconversion	22	2.7.4.14	4	Upregulated in I48M
										CYTK6n_neg	0.685714	0.163857	0.706628	0.706628	0.788496	CYTK6n	cytidylate kinase (CMP,CTP),nuclear	1.00 * CTP [n] + 1.00 * CMP [n] --> 2.00 * CDP [n] CMPK1	CMPK1	Nucleotide interconversion	22	2.7.4.14	4	Upregulated in I48M
										CYTK6n_pos	0.685714	0.163857	0.706628	0.706628	0.788496	CYTK6n	cytidylate kinase (CMP,CTP),nuclear	1.00 * CTP [n] + 1.00 * CMP [n] --> 2.00 * CDP [n] CMPK1	CMPK1	Nucleotide interconversion	22	2.7.4.14	4	Upregulated in I48M
										CYTK7n_neg	0.685714	0.163857	0.706628	0.706628	0.788496	CYTK7n	cytidylate kinase (CMP,UTP),nuclear	1.00 * CMP [n] + 1.00 * UTP [n] --> 1.00 * CDP [n] + 1.00 * UDP [n] CMPK1	CMPK1	Nucleotide interconversion	22	2.7.4.14	4	Upregulated in I48M
										CYTK7n_pos	0.685714	0.163857	0.706628	0.706628	0.788496	CYTK7n	cytidylate kinase (CMP,UTP),nuclear	1.00 * CMP [n] + 1.00 * UTP [n] --> 1.00 * CDP [n] + 1.00 * UDP [n] CMPK1	CMPK1	Nucleotide interconversion	22	2.7.4.14	4	Upregulated in I48M
										CYTK8n_neg	0.685714	0.163857	0.706628	0.706628	0.788496	CYTK8n	cytidylate kinase (CMP,dATP),nuclear	1.00 * CMP [n] + 1.00 * dATP [n] --> 1.00 * CDP [n] + 1.00 * dADP [n] CMPK1	CMPK1	Nucleotide interconversion	22	2.7.4.14	4	Upregulated in I48M
										CYTK8n_pos	0.685714	0.163857	0.706628	0.706628	0.788496	CYTK8n	cytidylate kinase (CMP,dATP),nuclear	1.00 * CMP [n] + 1.00 * dATP [n] --> 1.00 * CDP [n] + 1.00 * dADP [n] CMPK1	CMPK1	Nucleotide interconversion	22	2.7.4.14	4	Upregulated in I48M
										CYTK9n_neg	0.685714	0.163857	0.706628	0.706628	0.788496	CYTK9n	cytidylate kinase (CMP,dCTP),nuclear	1.00 * CMP [n] + 1.00 * dCTP [n] --> 1.00 * CDP [n] + 1.00 * dCDP [n] CMPK1	CMPK1	Nucleotide interconversion	22	2.7.4.14	4	Upregulated in I48M
										CYTK9n_pos	0.685714	0.163857	0.706628	0.706628	0.788496	CYTK9n	cytidylate kinase (CMP,dCTP),nuclear	1.00 * CMP [n] + 1.00 * dCTP [n] --> 1.00 * CDP [n] + 1.00 * dCDP [n] CMPK1	CMPK1	Nucleotide interconversion	22	2.7.4.14	4	Upregulated in I48M
										NDPK4_neg	0.685714	0.163857	0.240393	0.240393	0.788496	NDPK4	nucleoside-diphosphate kinase (ATP:dTDP)	1.00 * ATP [c] + 1.00 * dTDP [c] --> 1.00 * ADP [c] + 1.00 * dTTP [c] GM20390; NME2; NME3; NME6; NME7	GM20390; NME2; NME3; NME6; NME7	Nucleotide interconversion	22		4	Upregulated in I48M
										UMPK2n_neg	0.685714	0.163857	0.706628	0.706628	0.788496	UMPK2n	UMP kinase (CTP),nuclear	1.00 * CTP [n] + 1.00 * UMP [n] --> 1.00 * CDP [n] + 1.00 * UDP [n] CMPK1	CMPK1	Nucleotide interconversion	22	2.7.4.14	4	Upregulated in I48M
										UMPK2n_pos	0.685714	0.163857	0.706628	0.706628	0.788496	UMPK2n	UMP kinase (CTP),nuclear	1.00 * CTP [n] + 1.00 * UMP [n] --> 1.00 * CDP [n] + 1.00 * UDP [n] CMPK1	CMPK1	Nucleotide interconversion	22	2.7.4.14	4	Upregulated in I48M
										UMPK3n_neg	0.685714	0.163857	0.706628	0.706628	0.788496	UMPK3n	UMP kinase (UTP),nuclear	1.00 * UTP [n] + 1.00 * UMP [n] --> 2.00 * UDP [n] CMPK1	CMPK1	Nucleotide interconversion	22	2.7.4.14	4	Upregulated in I48M
										UMPK3n_pos	0.685714	0.163857	0.706628	0.706628	0.788496	UMPK3n	UMP kinase (UTP),nuclear	1.00 * UTP [n] + 1.00 * UMP [n] --> 2.00 * UDP [n] CMPK1	CMPK1	Nucleotide interconversion	22	2.7.4.14	4	Upregulated in I48M
										UMPK4n_neg	0.685714	0.163857	0.706628	0.706628	0.788496	UMPK4n	UMP kinase (GTP),nuclear	1.00 * GTP [n] + 1.00 * UMP [n] --> 1.00 * UDP [n] + 1.00 * GDP [n] CMPK1	CMPK1	Nucleotide interconversion	22	2.7.4.14	4	Upregulated in I48M
										UMPK4n_pos	0.685714	0.163857	0.706628	0.706628	0.788496	UMPK4n	UMP kinase (GTP),nuclear	1.00 * GTP [n] + 1.00 * UMP [n] --> 1.00 * UDP [n] + 1.00 * GDP [n] CMPK1	CMPK1	Nucleotide interconversion	22	2.7.4.14	4	Upregulated in I48M
										UMPK5n_neg	0.685714	0.163857	0.706628	0.706628	0.788496	UMPK5n	UMP kinase (dATP),nuclear	1.00 * dATP [n] + 1.00 * UMP [n] --> 1.00 * dADP [n] + 1.00 * UDP [n] CMPK1	CMPK1	Nucleotide interconversion	22	2.7.4.14	4	Upregulated in I48M
										UMPK5n_pos	0.685714	0.163857	0.706628	0.706628	0.788496	UMPK5n	UMP kinase (dATP),nuclear	1.00 * dATP [n] + 1.00 * UMP [n] --> 1.00 * dADP [n] + 1.00 * UDP [n] CMPK1	CMPK1	Nucleotide interconversion	22	2.7.4.14	4	Upregulated in I48M
										UMPK6n_neg	0.685714	0.163857	0.706628	0.706628	0.788496	UMPK6n	UMP kinase (dCTP),nuclear	1.00 * dCTP [n] + 1.00 * UMP [n] --> 1.00 * dCDP [n] + 1.00 * UDP [n] CMPK1	CMPK1	Nucleotide interconversion	22	2.7.4.14	4	Upregulated in I48M
										UMPK6n_pos	0.685714	0.163857	0.706628	0.706628	0.788496	UMPK6n	UMP kinase (dCTP),nuclear	1.00 * dCTP [n] + 1.00 * UMP [n] --> 1.00 * dCDP [n] + 1.00 * UDP [n] CMPK1	CMPK1	Nucleotide interconversion	22	2.7.4.14	4	Upregulated in I48M
										UMPK7n_neg	0.685714	0.163857	0.706628	0.706628	0.788496	UMPK7n	UMP kinase (dGTP),nuclear	1.00 * dGTP [n] + 1.00 * UMP [n] --> 1.00 * dGDP [n] + 1.00 * UDP [n] CMPK1	CMPK1	Nucleotide interconversion	22	2.7.4.14	4	Upregulated in I48M
										UMPK7n_pos	0.685714	0.163857	0.706628	0.706628	0.788496	UMPK7n	UMP kinase (dGTP),nuclear	1.00 * dGTP [n] + 1.00 * UMP [n] --> 1.00 * dGDP [n] + 1.00 * UDP [n] CMPK1	CMPK1	Nucleotide interconversion	22	2.7.4.14	4	Upregulated in I48M
										UMPKn_neg	0.685714	0.163857	0.706628	0.706628	0.788496	UMPKn	UMP kinase, nuclear	1.00 * ATP [n] + 1.00 * UMP [n] --> 1.00 * UDP [n] + 1.00 * ADP [n] CMPK1	CMPK1	Nucleotide interconversion	22	2.7.4.14	4	Upregulated in I48M
										UMPKn_pos	0.685714	0.163857	0.706628	0.706628	0.788496	UMPKn	UMP kinase, nuclear	1.00 * ATP [n] + 1.00 * UMP [n] --> 1.00 * UDP [n] + 1.00 * ADP [n] CMPK1	CMPK1	Nucleotide interconversion	22	2.7.4.14	4	Upregulated in I48M
										ADK1_neg	0.685714	0.163857	1.21477	1.21477	0.788496	ADK1	adenylate kinase	1.00 * ATP [c] + 1.00 * AMP [c] --> 2.00 * ADP [c] AK1; AK2; AK5; AK7	AK1; AK2; AK5; AK7	Nucleotide interconversion	22		4	Upregulated in I48M
										ADK1_pos	0.685714	0.163857	1.21477	1.21477	0.788496	ADK1	adenylate kinase	1.00 * ATP [c] + 1.00 * AMP [c] --> 2.00 * ADP [c] AK1; AK2; AK5; AK7	AK1; AK2; AK5; AK7	Nucleotide interconversion	22		4	Upregulated in I48M
										ADK3_neg	0.685714	0.163857	1.21477	1.21477	0.788496	ADK3	adentylate kinase (GTP)	1.00 * AMP [c] + 1.00 * GTP [c] --> 1.00 * ADP [c] + 1.00 * GDP [c] AK5	AK5	Nucleotide interconversion	22		4	Upregulated in I48M
										ADK3_pos	0.685714	0.163857	1.21477	1.21477	0.788496	ADK3	adentylate kinase (GTP)	1.00 * AMP [c] + 1.00 * GTP [c] --> 1.00 * ADP [c] + 1.00 * GDP [c] AK5	AK5	Nucleotide interconversion	22		4	Upregulated in I48M
										ADKd_neg	0.485714	0.313619	1.21627	1.21627	0.725673	ADKd	adenylate kinase (d form)	1.00 * dAMP(2-) [c] + 1.00 * dATP [c] --> 2.00 * dADP [c] AK5	AK5	Nucleotide interconversion	22	2.7.4.3	4	Upregulated in I48M
										ADKd_pos	0.485714	0.313619	1.21627	1.21627	0.725673	ADKd	adenylate kinase (d form)	1.00 * dAMP(2-) [c] + 1.00 * dATP [c] --> 2.00 * dADP [c] AK5	AK5	Nucleotide interconversion	22	2.7.4.3	4	Upregulated in I48M
										NDPK10_neg	0.685714	0.163857	0.0538349	0.053835	0.788496	NDPK10	nucleoside-diphosphate kinase (ATP:dIDP)	1.00 * ATP [c] + 1.00 * dIDP [c] --> 1.00 * ADP [c] + 1.00 * dITP(4-) [c] GM20390; NME2; NME3; NME6; NME7	GM20390; NME2; NME3; NME6; NME7	Nucleotide interconversion	22	2.7.4.6	4	Upregulated in I48M
										NDPK10_pos	0.685714	0.163857	0.0538349	0.053835	0.788496	NDPK10	nucleoside-diphosphate kinase (ATP:dIDP)	1.00 * ATP [c] + 1.00 * dIDP [c] --> 1.00 * ADP [c] + 1.00 * dITP(4-) [c] GM20390; NME2; NME3; NME6; NME7	GM20390; NME2; NME3; NME6; NME7	Nucleotide interconversion	22	2.7.4.6	4	Upregulated in I48M
										NDPK10n_neg	0.685714	0.163857	0.0538349	0.053835	0.788496	NDPK10n	nucleoside-diphosphate kinase (ATP:dIDP), nuclear	1.00 * ATP [n] + 1.00 * dIDP [n] --> 1.00 * ADP [n] + 1.00 * dITP(4-) [n] GM20390; NME2	GM20390; NME2	Nucleotide interconversion	22	2.7.4.6	4	Upregulated in I48M
										NDPK10n_pos	0.685714	0.163857	0.0538349	0.053835	0.788496	NDPK10n	nucleoside-diphosphate kinase (ATP:dIDP), nuclear	1.00 * ATP [n] + 1.00 * dIDP [n] --> 1.00 * ADP [n] + 1.00 * dITP(4-) [n] GM20390; NME2	GM20390; NME2	Nucleotide interconversion	22	2.7.4.6	4	Upregulated in I48M
										NDPK9n_neg	0.685714	0.163857	0.0538349	0.053835	0.788496	NDPK9n	nucleoside-diphosphate kinase (ATP:IDP), nuclear	1.00 * ATP [n] + 1.00 * IDP(3-) [n] --> 1.00 * ADP [n] + 1.00 * ITP(3-) [n] GM20390; NME2	GM20390; NME2	Nucleotide interconversion	22	2.7.4.6	4	Upregulated in I48M
										NDPK9n_pos	0.685714	0.163857	0.0538349	0.053835	0.788496	NDPK9n	nucleoside-diphosphate kinase (ATP:IDP), nuclear	1.00 * ATP [n] + 1.00 * IDP(3-) [n] --> 1.00 * ADP [n] + 1.00 * ITP(3-) [n] GM20390; NME2	GM20390; NME2	Nucleotide interconversion	22	2.7.4.6	4	Upregulated in I48M
										r0345_neg	0.485714	0.313619	1.21627	1.21627	0.725673	r0345	ATP:AMP phosphotransferase Purine metabolism EC:2.7.4.11	1.00 * ATP [c] + 1.00 * dAMP(2-) [c] --> 1.00 * ADP [c] + 1.00 * dADP [c] AK1; AK2; AK4; AK5; AK7	AK1; AK2; AK4; AK5; AK7	Nucleotide interconversion	22	2.7.4.11	0	Upregulated in I48M
										r0345_pos	0.485714	0.313619	1.21627	1.21627	0.725673	r0345	ATP:AMP phosphotransferase Purine metabolism EC:2.7.4.11	1.00 * ATP [c] + 1.00 * dAMP(2-) [c] --> 1.00 * ADP [c] + 1.00 * dADP [c] AK1; AK2; AK4; AK5; AK7	AK1; AK2; AK4; AK5; AK7	Nucleotide interconversion	22	2.7.4.11	0	Upregulated in I48M
										NDPK1n_neg	0.885714	0.052706	0.19188	0.19188	0.935004	NDPK1n	nucleoside-diphosphate kinase (ATP:GDP), nuclear	1.00 * ATP [n] + 1.00 * GDP [n] --> 1.00 * ADP [n] + 1.00 * GTP [n] GM20390; NME2	GM20390; NME2	Nucleotide interconversion	22	2.7.4.6	4	Upregulated in I48M
										NDPK1n_pos	0.885714	0.052706	0.19188	0.19188	0.935004	NDPK1n	nucleoside-diphosphate kinase (ATP:GDP), nuclear	1.00 * ATP [n] + 1.00 * GDP [n] --> 1.00 * ADP [n] + 1.00 * GTP [n] GM20390; NME2	GM20390; NME2	Nucleotide interconversion	22	2.7.4.6	4	Upregulated in I48M
										NDPK2n_neg	0.885714	0.052706	0.19188	0.19188	0.935004	NDPK2n	nucleoside-diphosphate kinase (ATP:UDP), nuclear	1.00 * ATP [n] + 1.00 * UDP [n] --> 1.00 * UTP [n] + 1.00 * ADP [n] GM20390; NME2	GM20390; NME2	Nucleotide interconversion	22	2.7.4.6	4	Upregulated in I48M
										NDPK2n_pos	0.885714	0.052706	0.19188	0.19188	0.935004	NDPK2n	nucleoside-diphosphate kinase (ATP:UDP), nuclear	1.00 * ATP [n] + 1.00 * UDP [n] --> 1.00 * UTP [n] + 1.00 * ADP [n] GM20390; NME2	GM20390; NME2	Nucleotide interconversion	22	2.7.4.6	4	Upregulated in I48M
										NDPK3n_neg	0.885714	0.052706	0.19188	0.19188	0.935004	NDPK3n	nucleoside-diphosphate kinase (ATP:CDP),nuclear	1.00 * ATP [n] + 1.00 * CDP [n] --> 1.00 * CTP [n] + 1.00 * ADP [n] GM20390; NME2	GM20390; NME2	Nucleotide interconversion	22	2.7.4.6	4	Upregulated in I48M
										NDPK3n_pos	0.885714	0.052706	0.19188	0.19188	0.935004	NDPK3n	nucleoside-diphosphate kinase (ATP:CDP),nuclear	1.00 * ATP [n] + 1.00 * CDP [n] --> 1.00 * CTP [n] + 1.00 * ADP [n] GM20390; NME2	GM20390; NME2	Nucleotide interconversion	22	2.7.4.6	4	Upregulated in I48M
										NDPK4_pos	0.342857	0.464887	-0.388791	0.388791	0.632749	NDPK4	nucleoside-diphosphate kinase (ATP:dTDP)	1.00 * ATP [c] + 1.00 * dTDP [c] --> 1.00 * ADP [c] + 1.00 * dTTP [c] GM20390; NME2; NME3; NME6; NME7	GM20390; NME2; NME3; NME6; NME7	Nucleotide interconversion	22		4	DownregulatedinI48M
										NDPK4n_neg	0.885714	0.052706	0.266337	0.266337	0.935004	NDPK4n	nucleoside-diphosphate kinase (ATP:dTDP), nuclear	1.00 * ATP [n] + 1.00 * dTDP [n] --> 1.00 * ADP [n] + 1.00 * dTTP [n] GM20390; NME2	GM20390; NME2	Nucleotide interconversion	22	2.7.4.6	4	Upregulated in I48M
										NDPK4n_pos	0.885714	0.052706	0.266337	0.266337	0.935004	NDPK4n	nucleoside-diphosphate kinase (ATP:dTDP), nuclear	1.00 * ATP [n] + 1.00 * dTDP [n] --> 1.00 * ADP [n] + 1.00 * dTTP [n] GM20390; NME2	GM20390; NME2	Nucleotide interconversion	22	2.7.4.6	4	Upregulated in I48M
										NDPK5n_neg	0.885714	0.052706	0.19188	0.19188	0.935004	NDPK5n	nucleoside-diphosphate kinase (ATP:dGDP), nuclear	1.00 * ATP [n] + 1.00 * dGDP [n] --> 1.00 * dGTP [n] + 1.00 * ADP [n] GM20390; NME2	GM20390; NME2	Nucleotide interconversion	22	2.7.4.6	4	Upregulated in I48M
										NDPK5n_pos	0.885714	0.052706	0.19188	0.19188	0.935004	NDPK5n	nucleoside-diphosphate kinase (ATP:dGDP), nuclear	1.00 * ATP [n] + 1.00 * dGDP [n] --> 1.00 * dGTP [n] + 1.00 * ADP [n] GM20390; NME2	GM20390; NME2	Nucleotide interconversion	22	2.7.4.6	4	Upregulated in I48M
										NDPK6_neg	0.885714	0.052706	-0.276864	0.276864	0.935004	NDPK6	Nucleoside-diphosphate kinase (ATP:dUDP)	1.00 * ATP [c] + 1.00 * dUDP [c] --> 1.00 * ADP [c] + 1.00 * dUTP [c] GM20390; NME2; NME3; NME6; NME7	GM20390; NME2; NME3; NME6; NME7	Nucleotide interconversion	22		4	DownregulatedinI48M
										NDPK7n_neg	0.885714	0.052706	0.19188	0.19188	0.935004	NDPK7n	nucleoside-diphosphate kinase (ATP:dCDP), nuclear	1.00 * ATP [n] + 1.00 * dCDP [n] --> 1.00 * dCTP [n] + 1.00 * ADP [n] GM20390; NME2	GM20390; NME2	Nucleotide interconversion	22	2.7.4.6	4	Upregulated in I48M
										NDPK7n_pos	0.885714	0.052706	0.19188	0.19188	0.935004	NDPK7n	nucleoside-diphosphate kinase (ATP:dCDP), nuclear	1.00 * ATP [n] + 1.00 * dCDP [n] --> 1.00 * dCTP [n] + 1.00 * ADP [n] GM20390; NME2	GM20390; NME2	Nucleotide interconversion	22	2.7.4.6	4	Upregulated in I48M
										NDPK8n_neg	0.885714	0.052706	0.19188	0.19188	0.935004	NDPK8n	nucleoside-diphosphate kinase (ATP:dADP), nuclear	1.00 * ATP [n] + 1.00 * dADP [n] --> 1.00 * dATP [n] + 1.00 * ADP [n] GM20390; NME2	GM20390; NME2	Nucleotide interconversion	22	2.7.4.6	4	Upregulated in I48M
										NDPK8n_pos	0.885714	0.052706	0.19188	0.19188	0.935004	NDPK8n	nucleoside-diphosphate kinase (ATP:dADP), nuclear	1.00 * ATP [n] + 1.00 * dADP [n] --> 1.00 * dATP [n] + 1.00 * ADP [n] GM20390; NME2	GM20390; NME2	Nucleotide interconversion	22	2.7.4.6	4	Upregulated in I48M
										NDPK9_neg	0.885714	0.052706	-0.407585	0.407585	0.935004	NDPK9	nucleoside-diphosphate kinase (ATP:IDP)	1.00 * ATP [c] + 1.00 * IDP(3-) [c] --> 1.00 * ADP [c] + 1.00 * ITP(3-) [c] GM20390; NME2; NME3; NME6; NME7	GM20390; NME2; NME3; NME6; NME7	Nucleotide interconversion	22	2.7.4.6	4	DownregulatedinI48M
										NDPK9_pos	0.885714	0.052706	-0.407585	0.407585	0.935004	NDPK9	nucleoside-diphosphate kinase (ATP:IDP)	1.00 * ATP [c] + 1.00 * IDP(3-) [c] --> 1.00 * ADP [c] + 1.00 * ITP(3-) [c] GM20390; NME2; NME3; NME6; NME7	GM20390; NME2; NME3; NME6; NME7	Nucleotide interconversion	22	2.7.4.6	4	DownregulatedinI48M
										r1156_neg	0.885714	0.052706	-0.276864	0.276864	0.935004	r1156	dUTP:uridine 5-phosphotransferase Pyrimidine metabolism EC:2.7.1.48	1.00 * Uridine [c] + 1.00 * dUTP [c] --> 1.00 * proton [c] + 1.00 * dUDP [c] + 1.00 * UMP [c] UCK1; UCK2; UCKL1	UCK1; UCK2; UCKL1	Nucleotide interconversion	22	2.7.1.48	0	DownregulatedinI48M
										XYLUR_neg	0.028571	1.54407	-3.65197	3.65197	0.572343	XYLUR	xylulose reductase	1.00 * proton [c] + 1.00 * Nicotinamide adenine dinucleotide phosphate - reduced [c] + 1.00 * L-xylulose [c] --> 1.00 * Nicotinamide adenine dinucleotide phosphate [c] + 1.00 * xylitol [c] DCXR	DCXR	Pentose phosphate pathway	23	1.1.1.10	4	DownregulatedinI48M
										XYLUR_pos	0.057143	1.24304	-1.45916	1.45916	0.572343	XYLUR	xylulose reductase	1.00 * proton [c] + 1.00 * Nicotinamide adenine dinucleotide phosphate - reduced [c] + 1.00 * L-xylulose [c] --> 1.00 * Nicotinamide adenine dinucleotide phosphate [c] + 1.00 * xylitol [c] DCXR	DCXR	Pentose phosphate pathway	23	1.1.1.10	4	DownregulatedinI48M
										r0784_neg	0.028571	1.54407	-3.65197	3.65197	0.572343	r0784	xylitol:NAD oxidoreductase Pentose and glucuronate interconversions EC:1.1.1.15	1.00 * Nicotinamide adenine dinucleotide [c] + 1.00 * xylitol [c] --> 1.00 * proton [c] + 1.00 * Nicotinamide adenine dinucleotide - reduced [c] + 1.00 * L-xylulose [c] No genes	1.00 * Nicotinamide adenine dinucleotide [c] + 1.00 * xylitol [c] --> 1.00 * proton [c] + 1.00 * Nicotinamide adenine dinucleotide - reduced [c] + 1.00 * L-xylulose [c] No genes	Pentose phosphate pathway	23	1.1.1.15	0	DownregulatedinI48M
										r0784_pos	0.057143	1.24304	-1.45916	1.45916	0.572343	r0784	xylitol:NAD oxidoreductase Pentose and glucuronate interconversions EC:1.1.1.15	1.00 * Nicotinamide adenine dinucleotide [c] + 1.00 * xylitol [c] --> 1.00 * proton [c] + 1.00 * Nicotinamide adenine dinucleotide - reduced [c] + 1.00 * L-xylulose [c] No genes	1.00 * Nicotinamide adenine dinucleotide [c] + 1.00 * xylitol [c] --> 1.00 * proton [c] + 1.00 * Nicotinamide adenine dinucleotide - reduced [c] + 1.00 * L-xylulose [c] No genes	Pentose phosphate pathway	23	1.1.1.15	0	DownregulatedinI48M
										RPI_neg	0.685714	0.163857	0.724609	0.724609	0.788496	RPI	ribose-5-phosphate isomerase	1.00 * alpha-D-Ribose 5-phosphate [c] --> 1.00 * D-ribulose 5-phosphate(2-) [c] RPIA	RPIA	Pentose phosphate pathway	23	5.3.1.6	0	Upregulated in I48M
										RPI_pos	0.685714	0.163857	0.724609	0.724609	0.788496	RPI	ribose-5-phosphate isomerase	1.00 * alpha-D-Ribose 5-phosphate [c] --> 1.00 * D-ribulose 5-phosphate(2-) [c] RPIA	RPIA	Pentose phosphate pathway	23	5.3.1.6	0	Upregulated in I48M
										TALA_pos	0.114286	0.942008	-1.54899	1.54899	0.572343	TALA	transaldolase	1.00 * Glyceraldehyde 3-phosphate [c] + 1.00 * Sedoheptulose 7-phosphate [c] --> 1.00 * D-Fructose 6-phosphate [c] + 1.00 * D-Erythrose 4-phosphate [c] TALDO1	TALDO1	Pentose phosphate pathway	23	2.2.1.2	0	DownregulatedinI48M
										r0249_neg	0.685714	0.163857	0.724609	0.724609	0.788496	r0249	D-Ribose-5-phosphate ketol-isomerase Pentose phosphate pathway EC:5.3.1.6	1.00 * alpha-D-Ribose 5-phosphate [r] --> 1.00 * D-ribulose 5-phosphate(2-) [r] RPIA	RPIA	Pentose phosphate pathway	23	5.3.1.6	0	Upregulated in I48M
										r0249_pos	0.685714	0.163857	0.724609	0.724609	0.788496	r0249	D-Ribose-5-phosphate ketol-isomerase Pentose phosphate pathway EC:5.3.1.6	1.00 * alpha-D-Ribose 5-phosphate [r] --> 1.00 * D-ribulose 5-phosphate(2-) [r] RPIA	RPIA	Pentose phosphate pathway	23	5.3.1.6	0	Upregulated in I48M
										G6PDH1rer_neg	0.885714	0.052706	0.496915	0.496915	0.935004	G6PDH1rer	glucose-6-phosphate dehydrogenase, endoplasmic reticulum	1.00 * Nicotinamide adenine dinucleotide [r] + 1.00 * D-Glucose 6-phosphate [r] --> 1.00 * proton [r] + 1.00 * Nicotinamide adenine dinucleotide - reduced [r] + 1.00 * 6-phospho-D-glucono-1,5-lactone [r] H6PD	H6PD	Pentose phosphate pathway	23	1.1.1.47	4	Upregulated in I48M
										G6PDH1rer_pos	0.885714	0.052706	0.496915	0.496915	0.935004	G6PDH1rer	glucose-6-phosphate dehydrogenase, endoplasmic reticulum	1.00 * Nicotinamide adenine dinucleotide [r] + 1.00 * D-Glucose 6-phosphate [r] --> 1.00 * proton [r] + 1.00 * Nicotinamide adenine dinucleotide - reduced [r] + 1.00 * 6-phospho-D-glucono-1,5-lactone [r] H6PD	H6PD	Pentose phosphate pathway	23	1.1.1.47	4	Upregulated in I48M
										G6PDH2rer_neg	0.885714	0.052706	0.496915	0.496915	0.935004	G6PDH2rer	glucose 6-phosphate dehydrogenase, endoplasmic reticulum	1.00 * Nicotinamide adenine dinucleotide phosphate [r] + 1.00 * D-Glucose 6-phosphate [r] --> 1.00 * proton [r] + 1.00 * Nicotinamide adenine dinucleotide phosphate - reduced [r] + 1.00 * 6-phospho-D-glucono-1,5-lactone [r] G6PD2; H6PD	G6PD2; H6PD	Pentose phosphate pathway	23	1.1.1.47	4	Upregulated in I48M
										G6PDH2rer_pos	0.885714	0.052706	0.496915	0.496915	0.935004	G6PDH2rer	glucose 6-phosphate dehydrogenase, endoplasmic reticulum	1.00 * Nicotinamide adenine dinucleotide phosphate [r] + 1.00 * D-Glucose 6-phosphate [r] --> 1.00 * proton [r] + 1.00 * Nicotinamide adenine dinucleotide phosphate - reduced [r] + 1.00 * 6-phospho-D-glucono-1,5-lactone [r] G6PD2; H6PD	G6PD2; H6PD	Pentose phosphate pathway	23	1.1.1.47	4	Upregulated in I48M
										PHETHPTOX2_pos	0.342857	0.464887	-1.07954	1.07954	0.632749	PHETHPTOX2	L-Phenylalanine,tetrahydrobiopterin:oxygen oxidoreductase (4-hydroxylating)	1.00 * O2 [c] + 1.00 * 5,6,7,8-tetrahydrobiopterin [c] + 1.00 * L-phenylalanine [c] --> 1.00 * L-tyrosine [c] + 1.00 * 4a-hydroxytetrahydrobiopterin [c] PAH	PAH	Phenylalanine metabolism	24	1.14.16.1	4	DownregulatedinI48M
										r0545_pos	0.885714	0.052706	0.352838	0.352838	0.935004	r0545	Phenylacetaldehyde:NAD+ oxidoreductase Phenylalanine metabolism / Styrene degradation EC:1.2.1.5 EC:1.2.1.39	1.00 * Water [c] + 1.00 * Nicotinamide adenine dinucleotide [c] + 1.00 * phenylacetaldehyde [c] --> 2.00 * proton [c] + 1.00 * Nicotinamide adenine dinucleotide - reduced [c] + 1.00 * phenylacetate [c] ALDH1A3; ALDH3A1; ALDH3B1; ALDH3B3	ALDH1A3; ALDH3A1; ALDH3B1; ALDH3B3	Phenylalanine metabolism	24	1.2.1.5	0	Upregulated in I48M
										r0547_neg	0.885714	0.052706	0.352838	0.352838	0.935004	r0547	Aldehyde:NADP+ oxidoreductase Phenylalanine metabolism EC:1.2.1.5	1.00 * Water [c] + 1.00 * Nicotinamide adenine dinucleotide phosphate [c] + 1.00 * phenylacetaldehyde [c] --> 2.00 * proton [c] + 1.00 * Nicotinamide adenine dinucleotide phosphate - reduced [c] + 1.00 * phenylacetate [c] ALDH1A3; ALDH3A1; ALDH3B1; ALDH3B3	ALDH1A3; ALDH3A1; ALDH3B1; ALDH3B3	Phenylalanine metabolism	24	1.2.1.5	0	Upregulated in I48M
										GUAD_pos	0.028571	1.54407	-2.44167	2.44167	0.572343	GUAD	guanine deaminase	1.00 * Water [c] + 1.00 * proton [c] + 1.00 * Guanine [c] --> 1.00 * Ammonium [c] + 1.00 * Xanthine [c] GDA	GDA	Purine catabolism	25	3.5.4.3	4	DownregulatedinI48M
										PUNP3_pos	0.028571	1.54407	-2.44167	2.44167	0.572343	PUNP3	purine-nucleoside phosphorylase (Guanosine)	1.00 * hydrogenphosphate [c] + 1.00 * Guanosine [c] --> 1.00 * Guanine [c] + 1.00 * alpha-D-Ribose 1-phosphate [c] PNP2	PNP2	Purine catabolism	25	3.4.2.1	4	DownregulatedinI48M
										r0809_neg	0.2	0.69897	-1.49603	1.49603	0.57963	r0809	Facilitated diffusion	1.00 * Adenosine [c] + 1.00 * Inosine [e] --> 1.00 * Inosine [c] + 1.00 * Adenosine [e] No genes	1.00 * Adenosine [c] + 1.00 * Inosine [e] --> 1.00 * Inosine [c] + 1.00 * Adenosine [e] No genes	Purine catabolism	25		0	DownregulatedinI48M
										r0809_pos	0.2	0.69897	-1.49603	1.49603	0.57963	r0809	Facilitated diffusion	1.00 * Adenosine [c] + 1.00 * Inosine [e] --> 1.00 * Inosine [c] + 1.00 * Adenosine [e] No genes	1.00 * Adenosine [c] + 1.00 * Inosine [e] --> 1.00 * Inosine [c] + 1.00 * Adenosine [e] No genes	Purine catabolism	25		0	DownregulatedinI48M
										DURAD2_pos	0.028571	1.54407	-2.93325	2.93325	0.572343	DURAD2	dihydrothymin dehydrogenase (NADP)	1.00 * Nicotinamide adenine dinucleotide phosphate [c] + 1.00 * 5,6-dihydrothymine [c] --> 1.00 * proton [c] + 1.00 * Nicotinamide adenine dinucleotide phosphate - reduced [c] + 1.00 * Thymine [c] DPYD	DPYD	Pyrimidine catabolism	26	1.3.1.2	4	DownregulatedinI48M
										r0330_pos	0.028571	1.54407	-2.93325	2.93325	0.572343	r0330	5,6-Dihydrothymine:NAD+ oxidoreductase Pyrimidine metabolism EC:1.3.1.1	1.00 * proton [c] + 1.00 * Nicotinamide adenine dinucleotide - reduced [c] + 1.00 * Thymine [c] --> 1.00 * Nicotinamide adenine dinucleotide [c] + 1.00 * 5,6-dihydrothymine [c] No genes	1.00 * proton [c] + 1.00 * Nicotinamide adenine dinucleotide - reduced [c] + 1.00 * Thymine [c] --> 1.00 * Nicotinamide adenine dinucleotide [c] + 1.00 * 5,6-dihydrothymine [c] No genes	Pyrimidine catabolism	26	1.3.1.1	0	DownregulatedinI48M
										DURAD_neg	0.685714	0.163857	-0.679689	0.679689	0.788496	DURAD	dihydrouracil dehydrogenase (NADP)	1.00 * Nicotinamide adenine dinucleotide phosphate [c] + 1.00 * 5,6-dihydrouracil [c] --> 1.00 * proton [c] + 1.00 * Nicotinamide adenine dinucleotide phosphate - reduced [c] + 1.00 * uracil [c] DPYD	DPYD	Pyrimidine catabolism	26	1.3.1.2	4	DownregulatedinI48M
										r0236_pos	0.685714	0.163857	-0.679689	0.679689	0.788496	r0236	5,6-Dihydrouracil:NAD+ oxidoreductase Pyrimidine metabolism EC:1.3.1.1	1.00 * Nicotinamide adenine dinucleotide [c] + 1.00 * 5,6-dihydrouracil [c] --> 1.00 * proton [c] + 1.00 * Nicotinamide adenine dinucleotide - reduced [c] + 1.00 * uracil [c] No genes	1.00 * Nicotinamide adenine dinucleotide [c] + 1.00 * 5,6-dihydrouracil [c] --> 1.00 * proton [c] + 1.00 * Nicotinamide adenine dinucleotide - reduced [c] + 1.00 * uracil [c] No genes	Pyrimidine catabolism	26	1.3.1.1	0	DownregulatedinI48M
										D3AIBTm_neg	1	0	-0.322035	0.322035	1	D3AIBTm	D-3-Amino-isobutanoate:pyruvate aminotransferase, mitochondrial	1.00 * pyruvate [m] + 1.00 * D-3-Amino-isobutanoate [m] --> 1.00 * 2-methyl-3-oxopropanoate [m] + 1.00 * L-alanine [m] AGXT2	AGXT2	Pyrimidine catabolism	26	2.6.1.40	4	DownregulatedinI48M
										D3AIBTm_pos	1	0	-0.322035	0.322035	1	D3AIBTm	D-3-Amino-isobutanoate:pyruvate aminotransferase, mitochondrial	1.00 * pyruvate [m] + 1.00 * D-3-Amino-isobutanoate [m] --> 1.00 * 2-methyl-3-oxopropanoate [m] + 1.00 * L-alanine [m] AGXT2	AGXT2	Pyrimidine catabolism	26	2.6.1.40	4	DownregulatedinI48M
										r0483_neg	1	0	-0.322035	0.322035	1	r0483	(R)-3-Amino-2-methylpropanoate:2-oxoglutarate aminotransferase EC:2.6.1.22	1.00 * 2-Oxoglutarate [m] + 1.00 * D-3-Amino-isobutanoate [m] --> 1.00 * 2-methyl-3-oxopropanoate [m] + 1.00 * L-glutamate(1-) [m] ABAT	ABAT	Pyrimidine catabolism	26	2.6.1.22	0	DownregulatedinI48M
										r0483_pos	1	0	-0.322035	0.322035	1	r0483	(R)-3-Amino-2-methylpropanoate:2-oxoglutarate aminotransferase EC:2.6.1.22	1.00 * 2-Oxoglutarate [m] + 1.00 * D-3-Amino-isobutanoate [m] --> 1.00 * 2-methyl-3-oxopropanoate [m] + 1.00 * L-glutamate(1-) [m] ABAT	ABAT	Pyrimidine catabolism	26	2.6.1.22	0	DownregulatedinI48M
										RE1530C_neg	0.342857	0.464887	0.538274	0.538274	0.632749	RE1530C	RE1530	1.00 * dGTP [c] + 1.00 * Deoxyuridine [c] --> 1.00 * proton [c] + 1.00 * dGDP [c] + 1.00 * dUMP [c] No genes	1.00 * dGTP [c] + 1.00 * Deoxyuridine [c] --> 1.00 * proton [c] + 1.00 * dGDP [c] + 1.00 * dUMP [c] No genes	Pyrimidine synthesis	27	2.7.1.21	0	Upregulated in I48M
										RE0453C_neg	0.685714	0.163857	0.240393	0.240393	0.788496	RE0453C	RE0453	1.00 * dATP [c] + 1.00 * dTDP [c] --> 1.00 * dADP [c] + 1.00 * dTTP [c] No genes	1.00 * dATP [c] + 1.00 * dTDP [c] --> 1.00 * dADP [c] + 1.00 * dTTP [c] No genes	Pyrimidine synthesis	27	2.7.4.6	0	Upregulated in I48M
										RE0453C_pos	0.685714	0.163857	0.240393	0.240393	0.788496	RE0453C	RE0453	1.00 * dATP [c] + 1.00 * dTDP [c] --> 1.00 * dADP [c] + 1.00 * dTTP [c] No genes	1.00 * dATP [c] + 1.00 * dTDP [c] --> 1.00 * dADP [c] + 1.00 * dTTP [c] No genes	Pyrimidine synthesis	27	2.7.4.6	0	Upregulated in I48M
										URIK1_pos	0.885714	0.052706	-0.276864	0.276864	0.935004	URIK1	uridine kinase (ATP:Uridine)	1.00 * ATP [c] + 1.00 * Uridine [c] --> 1.00 * ADP [c] + 1.00 * proton [c] + 1.00 * UMP [c] UCK1; UCK2; UCKL1	UCK1; UCK2; UCKL1	Pyrimidine synthesis	27	2.7.1.48	4	DownregulatedinI48M
										RE0453N_neg	0.885714	0.052706	0.266337	0.266337	0.935004	RE0453N	RE0453	1.00 * dATP [n] + 1.00 * dTDP [n] --> 1.00 * dADP [n] + 1.00 * dTTP [n] GM20390; NME2	GM20390; NME2	Pyrimidine synthesis	27	2.7.4.6	0	Upregulated in I48M
										RE0453N_pos	0.885714	0.052706	0.266337	0.266337	0.935004	RE0453N	RE0453	1.00 * dATP [n] + 1.00 * dTDP [n] --> 1.00 * dADP [n] + 1.00 * dTTP [n] GM20390; NME2	GM20390; NME2	Pyrimidine synthesis	27	2.7.4.6	0	Upregulated in I48M
										RE2954C_neg	0.342857	0.464887	-0.388791	0.388791	0.632749	RE2954C	RE2954	1.00 * proton [c] + 1.00 * Phosphoenolpyruvate [c] + 1.00 * dTDP [c] --> 1.00 * pyruvate [c] + 1.00 * dTTP [c] PKM	PKM	Pyrimidine synthesis	27	2.7.1.40	0	DownregulatedinI48M
										ALR2_pos	0.2	0.69897	-1.21844	1.21844	0.57963	ALR2	aldose reductase (methylglyoxal)	1.00 * proton [c] + 1.00 * Nicotinamide adenine dinucleotide phosphate - reduced [c] + 1.00 * methylglyoxal [c] --> 1.00 * Nicotinamide adenine dinucleotide phosphate [c] + 1.00 * hydroxyacetone [c] AKR1A1; AKR1B3; AKR7A5	AKR1A1; AKR1B3; AKR7A5	Pyruvate metabolism	28	1.1.1.21	4	DownregulatedinI48M
										ALR3_pos	0.2	0.69897	-1.21844	1.21844	0.57963	ALR3	aldose reductase (acetol)	1.00 * proton [c] + 1.00 * Nicotinamide adenine dinucleotide phosphate - reduced [c] + 1.00 * hydroxyacetone [c] --> 1.00 * Nicotinamide adenine dinucleotide phosphate [c] + 1.00 * (S)-propane-1,2-diol [c] AKR1A1; AKR1B3; AKR7A5	AKR1A1; AKR1B3; AKR7A5	Pyruvate metabolism	28	1.1.1.21	4	DownregulatedinI48M
										LALDO_neg	0.2	0.69897	-1.12235	1.12235	0.57963	LALDO	D-Lactaldehyde:NAD+ oxidoreductase (glutathione-formylating)	1.00 * Nicotinamide adenine dinucleotide [c] + 1.00 * (R)-lactaldehyde [c] + 1.00 * Reduced glutathione [c] --> 1.00 * proton [c] + 1.00 * Nicotinamide adenine dinucleotide - reduced [c] + 1.00 * (R)-S-lactoylglutathionate(1-) [c] ADH5	ADH5	Pyruvate metabolism	28	1.1.1.1	0	DownregulatedinI48M
										GLYOX_pos	0.485714	0.313619	-0.831216	0.831216	0.725673	GLYOX	hydroxyacylglutathione hydrolase	1.00 * Water [c] + 1.00 * (R)-S-lactoylglutathionate(1-) [c] --> 1.00 * proton [c] + 1.00 * Reduced glutathione [c] + 1.00 * (R)-lactate [c] HAGH; HAGHL	HAGH; HAGHL	Pyruvate metabolism	28	3.1.2.6	4	DownregulatedinI48M
										LGTHL_pos	0.485714	0.313619	-0.831216	0.831216	0.725673	LGTHL	lactoylglutathione lyase	1.00 * methylglyoxal [c] + 1.00 * Reduced glutathione [c] --> 1.00 * (R)-S-lactoylglutathionate(1-) [c] GLO1	GLO1	Pyruvate metabolism	28	4.4.1.5	4	DownregulatedinI48M
										r0055_neg	0.485714	0.313619	-0.831216	0.831216	0.725673	r0055	2-Oxopropanal:NADP+ oxidoreductase Pyruvate metabolism EC:1.2.1.49	1.00 * Water [c] + 1.00 * Nicotinamide adenine dinucleotide phosphate [c] + 1.00 * methylglyoxal [c] --> 2.00 * proton [c] + 1.00 * pyruvate [c] + 1.00 * Nicotinamide adenine dinucleotide phosphate - reduced [c] No genes	1.00 * Water [c] + 1.00 * Nicotinamide adenine dinucleotide phosphate [c] + 1.00 * methylglyoxal [c] --> 2.00 * proton [c] + 1.00 * pyruvate [c] + 1.00 * Nicotinamide adenine dinucleotide phosphate - reduced [c] No genes	Pyruvate metabolism	28	1.2.1.49	0	DownregulatedinI48M
										LALDO2x_pos	0.885714	0.052706	0.252752	0.252752	0.935004	LALDO2x	D-Lactaldehyde:NAD+ 1-oxidoreductase	1.00 * proton [c] + 1.00 * Nicotinamide adenine dinucleotide - reduced [c] + 1.00 * methylglyoxal [c] --> 1.00 * Nicotinamide adenine dinucleotide [c] + 1.00 * (R)-lactaldehyde [c] AKR7A5	AKR7A5	Pyruvate metabolism	28	1.1.1.21	4	Upregulated in I48M
										LALDO_pos	0.885714	0.052706	0.199029	0.199029	0.935004	LALDO	D-Lactaldehyde:NAD+ oxidoreductase (glutathione-formylating)	1.00 * Nicotinamide adenine dinucleotide [c] + 1.00 * (R)-lactaldehyde [c] + 1.00 * Reduced glutathione [c] --> 1.00 * proton [c] + 1.00 * Nicotinamide adenine dinucleotide - reduced [c] + 1.00 * (R)-S-lactoylglutathionate(1-) [c] ADH5	ADH5	Pyruvate metabolism	28	1.1.1.1	0	Upregulated in I48M
										HSD17B1_neg	0.342857	0.464887	-0.607667	0.607667	0.632749	HSD17B1	testicular 17-beta-hydroxysteroid dehydrogenase	1.00 * proton [c] + 1.00 * Nicotinamide adenine dinucleotide phosphate - reduced [c] + 1.00 * estrone [c] --> 1.00 * Nicotinamide adenine dinucleotide phosphate [c] + 1.00 * estradiol [c] H2-KE6; HSD17B1	H2-KE6; HSD17B1	Steroid metabolism	29	1.1.1.62	4	DownregulatedinI48M
										HSD17B7r_pos	0.342857	0.464887	-0.607667	0.607667	0.632749	HSD17B7r	testicular 17-beta-hydroxysteroid dehydrogenase	1.00 * proton [r] + 1.00 * Nicotinamide adenine dinucleotide phosphate - reduced [r] + 1.00 * estrone [r] --> 1.00 * Nicotinamide adenine dinucleotide phosphate [r] + 1.00 * estradiol [r] HSD17B7	HSD17B7	Steroid metabolism	29	1.1.1.62	4	DownregulatedinI48M
										HSD17B8r_pos	0.485714	0.313619	-0.580313	0.580313	0.725673	HSD17B8r	17-beta-hydroxysteroid dehydrogenase	1.00 * proton [r] + 1.00 * Nicotinamide adenine dinucleotide - reduced [r] + 1.00 * estrone [r] --> 1.00 * Nicotinamide adenine dinucleotide [r] + 1.00 * estradiol [r] HSD17B2	HSD17B2	Steroid metabolism	29	1.1.1.62	4	DownregulatedinI48M
										HSD3A1r_neg	0.885714	0.052706	0.496915	0.496915	0.935004	HSD3A1r	3 alpha-hydroxysteroid dehydrogenase (type 3)	1.00 * proton [r] + 1.00 * Nicotinamide adenine dinucleotide - reduced [r] + 1.00 * 5alpha-androstane-3,17-dione [r] --> 1.00 * androsterone [r] + 1.00 * Nicotinamide adenine dinucleotide [r] AKR1C6	AKR1C6	Steroid metabolism	29	1.1.1.225	4	Upregulated in I48M
										HSD3A1r_pos	0.885714	0.052706	0.496915	0.496915	0.935004	HSD3A1r	3 alpha-hydroxysteroid dehydrogenase (type 3)	1.00 * proton [r] + 1.00 * Nicotinamide adenine dinucleotide - reduced [r] + 1.00 * 5alpha-androstane-3,17-dione [r] --> 1.00 * androsterone [r] + 1.00 * Nicotinamide adenine dinucleotide [r] AKR1C6	AKR1C6	Steroid metabolism	29	1.1.1.225	4	Upregulated in I48M
										HSD3A2r_neg	0.885714	0.052706	0.496915	0.496915	0.935004	HSD3A2r	3 alpha-hydroxysteroid dehydrogenase (type 3)	1.00 * proton [r] + 1.00 * Nicotinamide adenine dinucleotide phosphate - reduced [r] + 1.00 * 5alpha-androstane-3,17-dione [r] --> 1.00 * androsterone [r] + 1.00 * Nicotinamide adenine dinucleotide phosphate [r] AKR1C6	AKR1C6	Steroid metabolism	29	1.1.1.225	0	Upregulated in I48M
										HSD3A2r_pos	0.885714	0.052706	0.496915	0.496915	0.935004	HSD3A2r	3 alpha-hydroxysteroid dehydrogenase (type 3)	1.00 * proton [r] + 1.00 * Nicotinamide adenine dinucleotide phosphate - reduced [r] + 1.00 * 5alpha-androstane-3,17-dione [r] --> 1.00 * androsterone [r] + 1.00 * Nicotinamide adenine dinucleotide phosphate [r] AKR1C6	AKR1C6	Steroid metabolism	29	1.1.1.225	0	Upregulated in I48M
										HSD11B1r_neg	1	0	0.164649	0.164649	1	HSD11B1r	11-beta-hydroxysteroid dehydrogenase type 1	1.00 * proton [r] + 1.00 * Nicotinamide adenine dinucleotide phosphate - reduced [r] + 1.00 * cortisone [r] --> 1.00 * Nicotinamide adenine dinucleotide phosphate [r] + 1.00 * cortisol [r] HSD11B1	HSD11B1	Steroid metabolism	29	1.1.1.146	4	Upregulated in I48M
										HSD11B1r_pos	1	0	0.164649	0.164649	1	HSD11B1r	11-beta-hydroxysteroid dehydrogenase type 1	1.00 * proton [r] + 1.00 * Nicotinamide adenine dinucleotide phosphate - reduced [r] + 1.00 * cortisone [r] --> 1.00 * Nicotinamide adenine dinucleotide phosphate [r] + 1.00 * cortisol [r] HSD11B1	HSD11B1	Steroid metabolism	29	1.1.1.146	4	Upregulated in I48M
										HSD11B2r_neg	1	0	0.164649	0.164649	1	HSD11B2r	11-beta-hydroxysteroid dehydrogenase type 2	1.00 * proton [r] + 1.00 * Nicotinamide adenine dinucleotide - reduced [r] + 1.00 * cortisone [r] --> 1.00 * Nicotinamide adenine dinucleotide [r] + 1.00 * cortisol [r] HSD11B2	HSD11B2	Steroid metabolism	29		4	Upregulated in I48M
										HSD11B2r_pos	1	0	0.164649	0.164649	1	HSD11B2r	11-beta-hydroxysteroid dehydrogenase type 2	1.00 * proton [r] + 1.00 * Nicotinamide adenine dinucleotide - reduced [r] + 1.00 * cortisone [r] --> 1.00 * Nicotinamide adenine dinucleotide [r] + 1.00 * cortisol [r] HSD11B2	HSD11B2	Steroid metabolism	29		4	Upregulated in I48M
										THBPT4ACAMDASE_pos	0.342857	0.464887	-1.07954	1.07954	0.632749	THBPT4ACAMDASE	Tetrahydrobiopterin-4a-carbinolamine dehydratase	1.00 * 4a-hydroxytetrahydrobiopterin [c] --> 1.00 * Water [c] + 1.00 * 6,7-dihydrobiopterin [c] PCBD1	PCBD1	Tetrahydrobiopterin metabolism	30	4.2.1.96	4	DownregulatedinI48M
										r0399_neg	0.342857	0.464887	-1.07954	1.07954	0.632749	r0399	L-Phenylalanine,tetrahydrobiopterin:oxygen oxidoreductase (4-hydroxylating) Phenylalanine, tyrosine and tryptophan biosynthesis EC:1.14.16.1	1.00 * O2 [c] + 1.00 * 5,6,7,8-tetrahydrobiopterin [c] + 1.00 * L-phenylalanine [c] --> 1.00 * Water [c] + 1.00 * 6,7-dihydrobiopterin [c] + 1.00 * L-tyrosine [c] PAH	PAH	Tetrahydrobiopterin metabolism	30	1.14.16.1	0	DownregulatedinI48M
										GTPCI_pos	1	0	-0.0316424	0.031642	1	GTPCI	GTP cyclohydrolase I	1.00 * Water [c] + 1.00 * GTP [c] --> 1.00 * proton [c] + 1.00 * Formate [c] + 1.00 * 7,8-dihydroneopterin 3'-triphosphate(4-) [c] GCH1	GCH1	Tetrahydrobiopterin metabolism	30	3.5.4.16	4	DownregulatedinI48M
										GTPCIn_pos	1	0	-0.0316424	0.031642	1	GTPCIn	GTP cyclohydrolase I, nuclear	1.00 * Water [n] + 1.00 * GTP [n] --> 1.00 * proton [n] + 1.00 * Formate [n] + 1.00 * 7,8-dihydroneopterin 3'-triphosphate(4-) [n] GCH1	GCH1	Tetrahydrobiopterin metabolism	30	3.5.4.16	4	DownregulatedinI48M
										RE0830N_neg	0.342857	0.464887	-1.11468	1.11468	0.632749	RE0830N	RE0830	1.00 * 4a-hydroxytetrahydrobiopterin [n] --> 1.00 * Water [n] + 1.00 * quinonoid dihydrobiopterin [n] PCBD1; PCBD2	PCBD1; PCBD2	Tetrahydrobiopterin metabolism	30	4.2.1.96	0	DownregulatedinI48M
										RE0830N_pos	0.342857	0.464887	-1.11468	1.11468	0.632749	RE0830N	RE0830	1.00 * 4a-hydroxytetrahydrobiopterin [n] --> 1.00 * Water [n] + 1.00 * quinonoid dihydrobiopterin [n] PCBD1; PCBD2	PCBD1; PCBD2	Tetrahydrobiopterin metabolism	30	4.2.1.96	0	DownregulatedinI48M
										RE1709N_neg	0.342857	0.464887	-1.11468	1.11468	0.632749	RE1709N	RE1709	1.00 * 4a-hydroxytetrahydrobiopterin [n] --> 1.00 * Water [n] + 1.00 * O2'-4a-cyclic-tetrahydrobiopterin [n] PCBD1; PCBD2	PCBD1; PCBD2	Tetrahydrobiopterin metabolism	30	4.2.1.96	0	DownregulatedinI48M
										RE1709N_pos	0.342857	0.464887	-1.11468	1.11468	0.632749	RE1709N	RE1709	1.00 * 4a-hydroxytetrahydrobiopterin [n] --> 1.00 * Water [n] + 1.00 * O2'-4a-cyclic-tetrahydrobiopterin [n] PCBD1; PCBD2	PCBD1; PCBD2	Tetrahydrobiopterin metabolism	30	4.2.1.96	0	DownregulatedinI48M
										RE2660N_neg	0.342857	0.464887	-1.11468	1.11468	0.632749	RE2660N	RE2660	1.00 * O2'-4a-cyclic-tetrahydrobiopterin [n] --> 1.00 * quinonoid dihydrobiopterin [n] PCBD1; PCBD2	PCBD1; PCBD2	Tetrahydrobiopterin metabolism	30	4.2.1.96	0	DownregulatedinI48M
										RE2660N_pos	0.342857	0.464887	-1.11468	1.11468	0.632749	RE2660N	RE2660	1.00 * O2'-4a-cyclic-tetrahydrobiopterin [n] --> 1.00 * quinonoid dihydrobiopterin [n] PCBD1; PCBD2	PCBD1; PCBD2	Tetrahydrobiopterin metabolism	30	4.2.1.96	0	DownregulatedinI48M
										r0120_neg	1	0	-0.0316424	0.031642	1	r0120	GTP 7,8-8,9-dihydrolase Folate biosynthesis EC:3.5.4.16	1.00 * Water [c] + 4.00 * proton [c] + 1.00 * GTP [c] --> 1.00 * Formamidopyrimidine nucleoside triphosphate [c] GCH1	GCH1	Tetrahydrobiopterin metabolism	30	3.5.4.16	0	DownregulatedinI48M
										r0121_neg	1	0	-0.0316424	0.031642	1	r0121	r0121	1.00 * Water [n] + 4.00 * proton [n] + 1.00 * GTP [n] --> 1.00 * Formamidopyrimidine nucleoside triphosphate [n] GCH1	GCH1	Tetrahydrobiopterin metabolism	30	3.5.4.16	0	DownregulatedinI48M
										r0403_neg	0.885714	0.052706	-0.354683	0.354683	0.935004	r0403	L-Tryptophan,tetrahydrobiopterin:oxygen oxidoreductase (5-hydroxylating) Tryptophan metabolism EC:1.14.16.4	1.00 * O2 [c] + 1.00 * 5,6,7,8-tetrahydrobiopterin [c] + 1.00 * L-tryptophan [c] --> 1.00 * Water [c] + 1.00 * 5-hydroxy-L-tryptophan [c] + 1.00 * 6,7-dihydrobiopterin [c] TPH1; TPH2	TPH1; TPH2	Tetrahydrobiopterin metabolism	30	1.14.16.4	0	DownregulatedinI48M
										r0708_pos	1	0	-0.0316424	0.031642	1	r0708	2-Amino-4-hydroxy-6-(erythro-1,2,3-trihydroxypropyl) dihydropteridine triphosphate 7,8-8,9-dihydrolase Folate biosynthesis EC:3.5.4.16	1.00 * Water [c] + 4.00 * proton [c] + 1.00 * 7,8-dihydroneopterin 3'-triphosphate(4-) [c] --> 1.00 * 2,5-Diamino-6-(5-triphosphoryl-3,4-trihydroxy-2-oxopentyl)- amino-4-oxopyrimidine [c] GCH1	GCH1	Tetrahydrobiopterin metabolism	30	3.5.4.16	0	DownregulatedinI48M
										r0709_pos	1	0	-0.0316424	0.031642	1	r0709	r0709	1.00 * Water [n] + 4.00 * proton [n] + 1.00 * 7,8-dihydroneopterin 3'-triphosphate(4-) [n] --> 1.00 * 2,5-Diamino-6-(5-triphosphoryl-3,4-trihydroxy-2-oxopentyl)- amino-4-oxopyrimidine [n] ECHS1; EHHADH; HADHA	ECHS1; EHHADH; HADHA	Tetrahydrobiopterin metabolism	30	3.5.4.16	0	DownregulatedinI48M
										r0776_neg	1	0	-0.0316424	0.031642	1	r0776	r0776	1.00 * Water [n] + 1.00 * Formamidopyrimidine nucleoside triphosphate [n] --> 5.00 * proton [n] + 1.00 * Formate [n] + 1.00 * 2,5-Diaminopyrimidine nucleoside triphosphate [n] ECHS1; EHHADH; HADHA	ECHS1; EHHADH; HADHA	Tetrahydrobiopterin metabolism	30	3.5.4.16	0	DownregulatedinI48M
										r0777_neg	1	0	-0.0316424	0.031642	1	r0777	GTP 7,8-8,9-dihydrolase Folate biosynthesis EC:3.5.4.16	4.00 * proton [c] + 1.00 * 2,5-Diaminopyrimidine nucleoside triphosphate [c] --> 1.00 * 2,5-Diamino-6-(5-triphosphoryl-3,4-trihydroxy-2-oxopentyl)- amino-4-oxopyrimidine [c] GCH1	GCH1	Tetrahydrobiopterin metabolism	30	3.5.4.16	0	DownregulatedinI48M
										r0778_neg	1	0	-0.0316424	0.031642	1	r0778	r0778	4.00 * proton [n] + 1.00 * 2,5-Diaminopyrimidine nucleoside triphosphate [n] --> 1.00 * 2,5-Diamino-6-(5-triphosphoryl-3,4-trihydroxy-2-oxopentyl)- amino-4-oxopyrimidine [n] EHHADH; HADH; HADHA; HSD17B10; HSD17B4	EHHADH; HADH; HADHA; HSD17B10; HSD17B4	Tetrahydrobiopterin metabolism	30	3.5.4.16	0	DownregulatedinI48M
										ACCOAtr_neg	0.342857	0.464887	0.935275	0.935275	0.632749	ACCOAtr	acetyl-coa transport	1.00 * Acetyl-CoA [c] --> 1.00 * Acetyl-CoA [r] SLC33A1	SLC33A1	Transport, endoplasmic reticular			0	Upregulated in I48M
										ACCOAtr_pos	0.342857	0.464887	0.935275	0.935275	0.632749	ACCOAtr	acetyl-coa transport	1.00 * Acetyl-CoA [c] --> 1.00 * Acetyl-CoA [r] SLC33A1	SLC33A1	Transport, endoplasmic reticular			0	Upregulated in I48M
										r0995_neg	0.342857	0.464887	0.935275	0.935275	0.632749	r0995	Mitochondrial Carrier (MC) TCDB:2.A.29.8.3	1.00 * L-Carnitine [c] + 1.00 * O-acetylcarnitine [r] --> 1.00 * O-acetylcarnitine [c] + 1.00 * L-Carnitine [r] SLC25A20	SLC25A20	Transport, endoplasmic reticular			0	Upregulated in I48M
										r0995_pos	0.342857	0.464887	0.935275	0.935275	0.632749	r0995	Mitochondrial Carrier (MC) TCDB:2.A.29.8.3	1.00 * L-Carnitine [c] + 1.00 * O-acetylcarnitine [r] --> 1.00 * O-acetylcarnitine [c] + 1.00 * L-Carnitine [r] SLC25A20	SLC25A20	Transport, endoplasmic reticular			0	Upregulated in I48M
										r0840_neg	0.685714	0.163857	0.724609	0.724609	0.788496	r0840	Free diffusion	1.00 * alpha-D-Ribose 5-phosphate [c] --> 1.00 * alpha-D-Ribose 5-phosphate [r] No genes	1.00 * alpha-D-Ribose 5-phosphate [c] --> 1.00 * alpha-D-Ribose 5-phosphate [r] No genes	Transport, endoplasmic reticular			0	Upregulated in I48M
										r0840_pos	0.685714	0.163857	0.724609	0.724609	0.788496	r0840	Free diffusion	1.00 * alpha-D-Ribose 5-phosphate [c] --> 1.00 * alpha-D-Ribose 5-phosphate [r] No genes	1.00 * alpha-D-Ribose 5-phosphate [c] --> 1.00 * alpha-D-Ribose 5-phosphate [r] No genes	Transport, endoplasmic reticular			0	Upregulated in I48M
										r0841_neg	0.685714	0.163857	0.724609	0.724609	0.788496	r0841	Free diffusion	1.00 * D-ribulose 5-phosphate(2-) [c] --> 1.00 * D-ribulose 5-phosphate(2-) [r] No genes	1.00 * D-ribulose 5-phosphate(2-) [c] --> 1.00 * D-ribulose 5-phosphate(2-) [r] No genes	Transport, endoplasmic reticular			0	Upregulated in I48M
										r0841_pos	0.685714	0.163857	0.724609	0.724609	0.788496	r0841	Free diffusion	1.00 * D-ribulose 5-phosphate(2-) [c] --> 1.00 * D-ribulose 5-phosphate(2-) [r] No genes	1.00 * D-ribulose 5-phosphate(2-) [c] --> 1.00 * D-ribulose 5-phosphate(2-) [r] No genes	Transport, endoplasmic reticular			0	Upregulated in I48M
										G6Pter_neg	0.685714	0.163857	-0.471323	0.471323	0.788496	G6Pter	glucose 6-phosphate endoplasmic reticular transport via diffusion	1.00 * D-Glucose 6-phosphate [c] --> 1.00 * D-Glucose 6-phosphate [r] SLC37A4	SLC37A4	Transport, endoplasmic reticular			4	DownregulatedinI48M
										HPETFABP1tc_pos	0.114286	0.942008	-1.3657	1.3657	0.572343	HPETFABP1tc	transport of 5-HPETE into the enterocytes	2.00 * 5(S)-HPETE(1-) [c] --> 2.00 * 5(S)-HPETE(1-) [r] FABP1	FABP1	Transport, endoplasmic reticular			4	DownregulatedinI48M
										OCDEAFABP1tc_neg	0.114286	0.942008	-1.3657	1.3657	0.572343	OCDEAFABP1tc	Transport of octadecenoyl coA into the enterocytes	2.00 * octadecenoate (n-C18:1) [c] --> 2.00 * octadecenoate (n-C18:1) [r] FABP1	FABP1	Transport, endoplasmic reticular			4	DownregulatedinI48M
										OCDEAFABP1tc_pos	0.114286	0.942008	-1.3657	1.3657	0.572343	OCDEAFABP1tc	Transport of octadecenoyl coA into the enterocytes	2.00 * octadecenoate (n-C18:1) [c] --> 2.00 * octadecenoate (n-C18:1) [r] FABP1	FABP1	Transport, endoplasmic reticular			4	DownregulatedinI48M
										PMTCOAFABP1tc_neg	0.685714	0.163857	0.354546	0.354546	0.788496	PMTCOAFABP1tc	transport of palmitoyl coA into the enterocytes	2.00 * Palmitoyl-CoA (n-C16:0CoA) [c] --> 2.00 * Palmitoyl-CoA (n-C16:0CoA) [r] FABP1	FABP1	Transport, endoplasmic reticular			4	Upregulated in I48M
										r0002_neg	0.114286	0.942008	-1.3657	1.3657	0.572343	r0002	Active transport	1.00 * L-Carnitine [c] --> 1.00 * L-Carnitine [r] No genes	1.00 * L-Carnitine [c] --> 1.00 * L-Carnitine [r] No genes	Transport, endoplasmic reticular			0	DownregulatedinI48M
										r0002_pos	0.114286	0.942008	-1.3657	1.3657	0.572343	r0002	Active transport	1.00 * L-Carnitine [c] --> 1.00 * L-Carnitine [r] No genes	1.00 * L-Carnitine [c] --> 1.00 * L-Carnitine [r] No genes	Transport, endoplasmic reticular			0	DownregulatedinI48M
										r0998_neg	0.685714	0.163857	0.354546	0.354546	0.788496	r0998	Facilitated diffusion	1.00 * L-Carnitine [c] + 1.00 * L-palmitoylcarnitine [r] --> 1.00 * L-palmitoylcarnitine [c] + 1.00 * L-Carnitine [r] No genes	1.00 * L-Carnitine [c] + 1.00 * L-palmitoylcarnitine [r] --> 1.00 * L-palmitoylcarnitine [c] + 1.00 * L-Carnitine [r] No genes	Transport, endoplasmic reticular			0	Upregulated in I48M
										r1051_neg	0.685714	0.163857	0.257577	0.257577	0.788496	r1051	Vesicular transport	1.00 * cholesterol [l] --> 1.00 * cholesterol [r] No genes	1.00 * cholesterol [l] --> 1.00 * cholesterol [r] No genes	Transport, endoplasmic reticular			0	Upregulated in I48M
										r1051_pos	0.685714	0.163857	0.257577	0.257577	0.788496	r1051	Vesicular transport	1.00 * cholesterol [l] --> 1.00 * cholesterol [r] No genes	1.00 * cholesterol [l] --> 1.00 * cholesterol [r] No genes	Transport, endoplasmic reticular			0	Upregulated in I48M
										r1318_neg	0.485714	0.313619	0.622123	0.622123	0.725673	r1318	Transport reaction	1.00 * linoleic coenzyme A [c] --> 1.00 * linoleic coenzyme A [r] No genes	1.00 * linoleic coenzyme A [c] --> 1.00 * linoleic coenzyme A [r] No genes	Transport, endoplasmic reticular			0	Upregulated in I48M
										r2473_pos	0.685714	0.163857	-0.471323	0.471323	0.788496	r2473	Major Facilitator(MFS) TCDB:2.A.1.4.5	1.00 * hydrogenphosphate [r] + 1.00 * D-Glucose 6-phosphate [c] --> 1.00 * hydrogenphosphate [c] + 1.00 * D-Glucose 6-phosphate [r] SLC37A4	SLC37A4	Transport, endoplasmic reticular			0	DownregulatedinI48M
										r2509_neg	0.114286	0.942008	-1.3657	1.3657	0.572343	r2509	Utilized transport	1.00 * L-Carnitine [r] + 1.00 * octadecenoate (n-C18:1) [c] --> 1.00 * L-Carnitine [c] + 1.00 * octadecenoate (n-C18:1) [r] No genes	1.00 * L-Carnitine [r] + 1.00 * octadecenoate (n-C18:1) [c] --> 1.00 * L-Carnitine [c] + 1.00 * octadecenoate (n-C18:1) [r] No genes	Transport, endoplasmic reticular			0	DownregulatedinI48M
										r2509_pos	0.114286	0.942008	-1.3657	1.3657	0.572343	r2509	Utilized transport	1.00 * L-Carnitine [r] + 1.00 * octadecenoate (n-C18:1) [c] --> 1.00 * L-Carnitine [c] + 1.00 * octadecenoate (n-C18:1) [r] No genes	1.00 * L-Carnitine [r] + 1.00 * octadecenoate (n-C18:1) [c] --> 1.00 * L-Carnitine [c] + 1.00 * octadecenoate (n-C18:1) [r] No genes	Transport, endoplasmic reticular			0	DownregulatedinI48M
										r2511_pos	0.485714	0.313619	0.622123	0.622123	0.725673	r2511	Utilized transport	1.00 * L-Carnitine [r] + 1.00 * linoleate [c] --> 1.00 * L-Carnitine [c] + 1.00 * linoleate [r] No genes	1.00 * L-Carnitine [r] + 1.00 * linoleate [c] --> 1.00 * L-Carnitine [c] + 1.00 * linoleate [r] No genes	Transport, endoplasmic reticular			0	Upregulated in I48M
										r2521_neg	0.685714	0.163857	-0.494792	0.494792	0.788496	r2521	Utilized transport	1.00 * Diphosphate [c] + 1.00 * hydrogenphosphate [r] --> 1.00 * hydrogenphosphate [c] + 1.00 * Diphosphate [r] No genes	1.00 * Diphosphate [c] + 1.00 * hydrogenphosphate [r] --> 1.00 * hydrogenphosphate [c] + 1.00 * Diphosphate [r] No genes	Transport, endoplasmic reticular			0	DownregulatedinI48M
										r2521_pos	0.685714	0.163857	-0.494792	0.494792	0.788496	r2521	Utilized transport	1.00 * Diphosphate [c] + 1.00 * hydrogenphosphate [r] --> 1.00 * hydrogenphosphate [c] + 1.00 * Diphosphate [r] No genes	1.00 * Diphosphate [c] + 1.00 * hydrogenphosphate [r] --> 1.00 * hydrogenphosphate [c] + 1.00 * Diphosphate [r] No genes	Transport, endoplasmic reticular			0	DownregulatedinI48M
										r2537_neg	0.485714	0.313619	0.636518	0.636518	0.725673	r2537	Utilized transport	1.00 * gamma-linolenoyl-CoA(4-) [c] --> 1.00 * gamma-linolenoyl-CoA(4-) [r] No genes	1.00 * gamma-linolenoyl-CoA(4-) [c] --> 1.00 * gamma-linolenoyl-CoA(4-) [r] No genes	Transport, endoplasmic reticular			0	Upregulated in I48M
										r0960_neg	1	0	0.273103	0.273103	1	r0960	Resistance-Nodulation-Cell Division (RND) TCDB:2.A.65.1.1	1.00 * Sodium [c] + 1.00 * bilirubin(2-) [c] --> 1.00 * bilirubin(2-) [r] + 1.00 * Sodium [r] CP	CP	Transport, endoplasmic reticular			0	Upregulated in I48M
										r0960_pos	1	0	0.273103	0.273103	1	r0960	Resistance-Nodulation-Cell Division (RND) TCDB:2.A.65.1.1	1.00 * Sodium [c] + 1.00 * bilirubin(2-) [c] --> 1.00 * bilirubin(2-) [r] + 1.00 * Sodium [r] CP	CP	Transport, endoplasmic reticular			0	Upregulated in I48M
										r1000_neg	0.685714	0.163857	0.596866	0.596866	0.788496	r1000	Facilitated diffusion	1.00 * L-Carnitine [c] + 1.00 * palmitoleoyl-Carnitine [r] --> 1.00 * L-Carnitine [r] + 1.00 * palmitoleoyl-Carnitine [c] No genes	1.00 * L-Carnitine [c] + 1.00 * palmitoleoyl-Carnitine [r] --> 1.00 * L-Carnitine [r] + 1.00 * palmitoleoyl-Carnitine [c] No genes	Transport, endoplasmic reticular			0	Upregulated in I48M
										r1010_neg	0.885714	0.052706	0.00355618	0.003556	0.935004	r1010	Postulated transport reaction	1.00 * N-[(R)-pantothenoyl]-L-cysteinate [c] --> 1.00 * N-[(R)-pantothenoyl]-L-cysteinate [m] No genes	1.00 * N-[(R)-pantothenoyl]-L-cysteinate [c] --> 1.00 * N-[(R)-pantothenoyl]-L-cysteinate [m] No genes	Transport, endoplasmic reticular			0	Upregulated in I48M
										r2506_neg	1	0	0.273103	0.273103	1	r2506	Utilized transport	1.00 * hydrogenphosphate [c] + 1.00 * Sodium [c] --> 1.00 * hydrogenphosphate [r] + 1.00 * Sodium [r] No genes	1.00 * hydrogenphosphate [c] + 1.00 * Sodium [c] --> 1.00 * hydrogenphosphate [r] + 1.00 * Sodium [r] No genes	Transport, endoplasmic reticular			0	Upregulated in I48M
										r2506_pos	1	0	0.273103	0.273103	1	r2506	Utilized transport	1.00 * hydrogenphosphate [c] + 1.00 * Sodium [c] --> 1.00 * hydrogenphosphate [r] + 1.00 * Sodium [r] No genes	1.00 * hydrogenphosphate [c] + 1.00 * Sodium [c] --> 1.00 * hydrogenphosphate [r] + 1.00 * Sodium [r] No genes	Transport, endoplasmic reticular			0	Upregulated in I48M
										UDPGLCAter_neg	0.885714	0.052706	0.186059	0.186059	0.935004	UDPGLCAter	UDPGlcA endoplasmic reticulum transport via UMP antiport	1.00 * UMP [c] + 1.00 * UDP-D-glucuronate [r] --> 1.00 * UDP-D-glucuronate [c] + 1.00 * UMP [r] SLC35D1	SLC35D1	Transport, endoplasmic reticular			4	Upregulated in I48M
										UDPGLCAter_pos	0.885714	0.052706	0.186059	0.186059	0.935004	UDPGLCAter	UDPGlcA endoplasmic reticulum transport via UMP antiport	1.00 * UMP [c] + 1.00 * UDP-D-glucuronate [r] --> 1.00 * UDP-D-glucuronate [c] + 1.00 * UMP [r] SLC35D1	SLC35D1	Transport, endoplasmic reticular			4	Upregulated in I48M
										r2519_neg	0.885714	0.052706	0.186059	0.186059	0.935004	r2519	Utilized transport	1.00 * UDP-D-glucuronate [c] --> 1.00 * UDP-D-glucuronate [r] No genes	1.00 * UDP-D-glucuronate [c] --> 1.00 * UDP-D-glucuronate [r] No genes	Transport, endoplasmic reticular			0	Upregulated in I48M
										r2519_pos	0.885714	0.052706	0.186059	0.186059	0.935004	r2519	Utilized transport	1.00 * UDP-D-glucuronate [c] --> 1.00 * UDP-D-glucuronate [r] No genes	1.00 * UDP-D-glucuronate [c] --> 1.00 * UDP-D-glucuronate [r] No genes	Transport, endoplasmic reticular			0	Upregulated in I48M
										5MTHFt2_pos	0.885714	0.052706	-0.00615916	0.006159	0.935004	5MTHFt2	5-methyltetrahydrofolate transport via anion exchange	1.00 * Water [c] + 1.00 * 5-Methyltetrahydrofolate [e] --> 1.00 * Water [e] + 1.00 * 5-Methyltetrahydrofolate [c] SLC19A1	SLC19A1	Transport, extracellular			4	DownregulatedinI48M
										ABUTt4_2_r_neg	0.2	0.69897	-0.778818	0.778818	0.57963	NA	4-aminobutyrate reversible transport in via sodium symport (1:2)	2.00 * Sodium [e] + 1.00 * 4-Aminobutanoate [e] --> 2.00 * Sodium [c] + 1.00 * 4-Aminobutanoate [c] SLC6A1; SLC6A11; SLC6A12; SLC6A13	SLC6A1; SLC6A11; SLC6A12; SLC6A13	Transport, extracellular			4	DownregulatedinI48M
										ALACYSNaEx_pos	0.114286	0.942008	1.82524	1.82524	0.572343	ALACYSNaEx	L-alanine/L-cysteine Na-dependent exchange (Ala-L in)	1.00 * Sodium [e] + 1.00 * L-alanine [e] + 1.00 * L-cysteine [c] --> 1.00 * Sodium [c] + 1.00 * L-alanine [c] + 1.00 * L-cysteine [e] SLC1A4; SLC1A5	SLC1A4; SLC1A5	Transport, extracellular			4	Upregulated in I48M
										BTNt2_neg	0.114286	0.942008	-0.976185	0.976185	0.572343	BTNt2	Biotin reversible transport via proton symport	1.00 * proton [e] + 1.00 * Biotin [e] --> 1.00 * proton [c] + 1.00 * Biotin [c] SLC16A1	SLC16A1	Transport, extracellular			4	DownregulatedinI48M
										BTNt2_pos	0.2	0.69897	-1.08214	1.08214	0.57963	BTNt2	Biotin reversible transport via proton symport	1.00 * proton [e] + 1.00 * Biotin [e] --> 1.00 * proton [c] + 1.00 * Biotin [c] SLC16A1	SLC16A1	Transport, extracellular			4	DownregulatedinI48M
										BTNt4i_pos	0.114286	0.942008	-0.976185	0.976185	0.572343	BTNt4i	Biotin uptake (antiport)	1.00 * proton [c] + 1.00 * Biotin [e] --> 1.00 * proton [e] + 1.00 * Biotin [c] SLC19A3	SLC19A3	Transport, extracellular			4	DownregulatedinI48M
										CYSSERNaEx_pos	0.057143	1.24304	1.81683	1.81683	0.572343	CYSSERNaEx	L-serine/L-cysteine Na-dependent exchange (Cys-L in)	1.00 * Sodium [e] + 1.00 * L-cysteine [e] + 1.00 * L-serine [c] --> 1.00 * Sodium [c] + 1.00 * L-cysteine [c] + 1.00 * L-serine [e] SLC1A4; SLC1A5	SLC1A4; SLC1A5	Transport, extracellular			4	Upregulated in I48M
										CYSTHRNaEx_pos	0.057143	1.24304	1.81683	1.81683	0.572343	CYSTHRNaEx	L-cysteine/L-threonine Na-dependent exchange (Cys-L in)	1.00 * Sodium [e] + 1.00 * L-cysteine [e] + 1.00 * L-threonine [c] --> 1.00 * Sodium [c] + 1.00 * L-cysteine [c] + 1.00 * L-threonine [e] SLC1A4; SLC1A5	SLC1A4; SLC1A5	Transport, extracellular			4	Upregulated in I48M
										ESTRONESt2_pos	0.2	0.69897	-1.04073	1.04073	0.57963	ESTRONESt2	estrone-3-sulfate transport via sodium cotransport	2.00 * Sodium [e] + 1.00 * estrone 3-sulfate(1-) [e] --> 2.00 * Sodium [c] + 1.00 * estrone 3-sulfate(1-) [c] SLC10A1	SLC10A1	Transport, extracellular			4	DownregulatedinI48M
										FOLt2_neg	0.342857	0.464887	-0.355995	0.355995	0.632749	FOLt2	folate transport via anion exchange	1.00 * Water [c] + 1.00 * Folate [e] --> 1.00 * Water [e] + 1.00 * Folate [c] SLC19A1	SLC19A1	Transport, extracellular			4	DownregulatedinI48M
										FOLt2_pos	0.885714	0.052706	-0.208894	0.208894	0.935004	FOLt2	folate transport via anion exchange	1.00 * Water [c] + 1.00 * Folate [e] --> 1.00 * Water [e] + 1.00 * Folate [c] SLC19A1	SLC19A1	Transport, extracellular			4	DownregulatedinI48M
										GALt2_2_pos	0.342857	0.464887	0.0235987	0.023599	0.632749	NA	D-galactose transportvia proton symport	2.00 * proton [e] + 1.00 * D-Galactose [e] --> 2.00 * proton [c] + 1.00 * D-Galactose [c] SLC5A1	SLC5A1	Transport, extracellular			4	Upregulated in I48M
										GCHOLAt2_pos	0.2	0.69897	-1.15408	1.15408	0.57963	GCHOLAt2	glycocholate transport via sodium cotransport	2.00 * Sodium [e] + 1.00 * glycocholate [e] --> 2.00 * Sodium [c] + 1.00 * glycocholate [c] SLC10A1; SLC10A2	SLC10A1; SLC10A2	Transport, extracellular			4	DownregulatedinI48M
										GLCt2_2_pos	0.342857	0.464887	0.0189329	0.018933	0.632749	NA	D-glucose transport in via proton symport	2.00 * proton [e] + 1.00 * D-glucose [e] --> 2.00 * proton [c] + 1.00 * D-glucose [c] SLC5A1	SLC5A1	Transport, extracellular			4	Upregulated in I48M
										GLYBt4_2_r_neg	0.2	0.69897	-0.886688	0.886688	0.57963	NA	Betaine transport (sodium symport) (2:1)	2.00 * Sodium [e] + 1.00 * glycine betaine [e] --> 2.00 * Sodium [c] + 1.00 * glycine betaine [c] SLC6A12	SLC6A12	Transport, extracellular			4	DownregulatedinI48M
										GLYBt4_2_r_pos	0.2	0.69897	-0.886431	0.886431	0.57963	NA	Betaine transport (sodium symport) (2:1)	2.00 * Sodium [e] + 1.00 * glycine betaine [e] --> 2.00 * Sodium [c] + 1.00 * glycine betaine [c] SLC6A12	SLC6A12	Transport, extracellular			4	DownregulatedinI48M
										GLYt7_211_r_neg	0.114286	0.942008	1.35166	1.35166	0.572343	NA	glycine reversible transport via sodium and chloride symport (2:1:1)	2.00 * Sodium [e] + 1.00 * Glycine [e] + 1.00 * Chloride [e] --> 2.00 * Sodium [c] + 1.00 * Glycine [c] + 1.00 * Chloride [c] SLC6A9	SLC6A9	Transport, extracellular			4	Upregulated in I48M
										GLYt7_211_r_pos	0.114286	0.942008	1.3448	1.3448	0.572343	NA	glycine reversible transport via sodium and chloride symport (2:1:1)	2.00 * Sodium [e] + 1.00 * Glycine [e] + 1.00 * Chloride [e] --> 2.00 * Sodium [c] + 1.00 * Glycine [c] + 1.00 * Chloride [c] SLC6A9	SLC6A9	Transport, extracellular			4	Upregulated in I48M
										H2Ot_neg	0.885714	0.052706	-0.139043	0.139043	0.935004	H2Ot	H2O transport via diffusion	1.00 * Water [e] --> 1.00 * Water [c] AQP1; AQP2; AQP4; AQP5; AQP8; MIP	AQP1; AQP2; AQP4; AQP5; AQP8; MIP	Transport, extracellular			4	DownregulatedinI48M
										H2Ot_pos	0.885714	0.052706	-0.208894	0.208894	0.935004	H2Ot	H2O transport via diffusion	1.00 * Water [e] --> 1.00 * Water [c] AQP1; AQP2; AQP4; AQP5; AQP8; MIP	AQP1; AQP2; AQP4; AQP5; AQP8; MIP	Transport, extracellular			4	DownregulatedinI48M
										HCO3_CLt_pos	0.114286	0.942008	1.07435	1.07435	0.572343	NA	bicarbonate transport (Cl-/HCO3- exchange)	1.00 * Bicarbonate [e] + 1.00 * Chloride [c] --> 1.00 * Bicarbonate [c] + 1.00 * Chloride [e] SLC4A1; SLC4A2; SLC4A3; SLC4A9	SLC4A1; SLC4A2; SLC4A3; SLC4A9	Transport, extracellular			4	Upregulated in I48M
										HIStN1_pos	0.2	0.69897	1.34081	1.34081	0.57963	HIStN1	Histidine transport (Na, H coupled)	1.00 * proton [c] + 2.00 * Sodium [e] + 1.00 * L-histidine [e] --> 1.00 * proton [e] + 2.00 * Sodium [c] + 1.00 * L-histidine [c] SLC38A3	SLC38A3	Transport, extracellular			4	Upregulated in I48M
										HIStiDF_pos	0.114286	0.942008	1.59064	1.59064	0.572343	HIStiDF	L-histidine transport via diffusion (extracellular to cytosol)	1.00 * L-histidine [e] --> 1.00 * L-histidine [c] SLC38A4	SLC38A4	Transport, extracellular			4	Upregulated in I48M
										HISyLATthc_pos	0.2	0.69897	1.40123	1.40123	0.57963	HISyLATthc	Transport of Histidine by y+LAT1 or y+LAT2 with co-transporter of h in small intestine and kidney	1.00 * proton [e] + 1.00 * L-argininium(1+) [c] + 1.00 * L-histidine [e] --> 1.00 * proton [c] + 1.00 * L-argininium(1+) [e] + 1.00 * L-histidine [c] SLC3A2; SLC7A6; SLC7A7	SLC3A2; SLC7A6; SLC7A7	Transport, extracellular			4	Upregulated in I48M
										HOMt4_pos	0.028571	1.54407	2.25846	2.25846	0.572343	HOMt4	L-homoserine via sodium symport	1.00 * Sodium [e] + 1.00 * L-homoserine [e] --> 1.00 * Sodium [c] + 1.00 * L-homoserine [c] SLC7A1; SLC7A2; SLC7A3	SLC7A1; SLC7A2; SLC7A3	Transport, extracellular			4	Upregulated in I48M
										ILEtec_neg	0.342857	0.464887	1.28951	1.28951	0.632749	ILEtec	L-isoleucine transport via diffusion (extracellular to cytosol)	1.00 * L-isoleucine [e] --> 1.00 * L-isoleucine [c] SLC43A1; SLC43A2	SLC43A1; SLC43A2	Transport, extracellular			4	Upregulated in I48M
										ILEtec_pos	0.342857	0.464887	1.28951	1.28951	0.632749	ILEtec	L-isoleucine transport via diffusion (extracellular to cytosol)	1.00 * L-isoleucine [e] --> 1.00 * L-isoleucine [c] SLC43A1; SLC43A2	SLC43A1; SLC43A2	Transport, extracellular			4	Upregulated in I48M
										INSTt4_2_neg	0.057143	1.24304	-1.60522	1.60522	0.572343	INSTt4	inositol transport via sodium symport	2.00 * Sodium [e] + 1.00 * myo-inositol [e] --> 2.00 * Sodium [c] + 1.00 * myo-inositol [c] SLC5A11	SLC5A11	Transport, extracellular			4	DownregulatedinI48M
										INSTt4_2_pos	0.057143	1.24304	-1.52524	1.52524	0.572343	INSTt4	inositol transport via sodium symport	2.00 * Sodium [e] + 1.00 * myo-inositol [e] --> 2.00 * Sodium [c] + 1.00 * myo-inositol [c] SLC5A11	SLC5A11	Transport, extracellular			4	DownregulatedinI48M
										LEUtec_neg	0.342857	0.464887	1.28849	1.28849	0.632749	LEUtec	L-leucine transport via diffusion (extracellular to cytosol)	1.00 * L-leucine [e] --> 1.00 * L-leucine [c] SLC43A1; SLC43A2	SLC43A1; SLC43A2	Transport, extracellular			4	Upregulated in I48M
										LYSATB0tc_pos	0.057143	1.24304	1.63899	1.63899	0.572343	LYSATB0tc	transport of L-Lysine into the intestinal cells by ATB0 transporter	2.00 * Sodium [e] + 1.00 * L-lysinium(1+) [e] + 1.00 * Chloride [e] --> 2.00 * Sodium [c] + 1.00 * L-lysinium(1+) [c] + 1.00 * Chloride [c] SLC6A14	SLC6A14	Transport, extracellular			4	Upregulated in I48M
										LYStiDF_pos	0.114286	0.942008	1.7599	1.75991	0.572343	LYStiDF	L-lysine transport via diffusion (extracellular to cytosol)	1.00 * L-lysinium(1+) [e] --> 1.00 * L-lysinium(1+) [c] SLC38A4; SLC7A1; SLC7A2; SLC7A3	SLC38A4; SLC7A1; SLC7A2; SLC7A3	Transport, extracellular			4	Upregulated in I48M
										METLEUex_pos	0.2	0.69897	1.38177	1.38177	0.57963	METLEUex	Methionine/Leucine exchange (Met in)	1.00 * L-methionine [e] + 1.00 * L-leucine [c] --> 1.00 * L-methionine [c] + 1.00 * L-leucine [e] SLC3A2; SLC7A5	SLC3A2; SLC7A5	Transport, extracellular			4	Upregulated in I48M
										ORNALArBATtc_pos	0.2	0.69897	1.42068	1.42068	0.57963	ORNALArBATtc	transport of L-Ornithine into the cell in exchange for L-Alanine by b0,+AT transporter at the apical surfaces of the membranes of small intestine and renal cells.	1.00 * L-alanine [c] + 1.00 * Ornithine [e] --> 1.00 * Ornithine [c] + 1.00 * L-alanine [e] SLC3A1; SLC7A9	SLC3A1; SLC7A9	Transport, extracellular			4	Upregulated in I48M
										ORNLEUrBATtc_pos	0.2	0.69897	1.34321	1.34321	0.57963	ORNLEUrBATtc	transport of L-Ornithineinto the cell in exchange for L-Leucine by b0,+AT transporter at the apical surfaces of the membranes of small intestine and renal cells.	1.00 * Ornithine [e] + 1.00 * L-leucine [c] --> 1.00 * Ornithine [c] + 1.00 * L-leucine [e] SLC3A1; SLC7A9	SLC3A1; SLC7A9	Transport, extracellular			4	Upregulated in I48M
										ORNtiDF_pos	0.114286	0.942008	1.66426	1.66426	0.572343	ORNtiDF	ornithine transport via diffusion (extracellular to cytosol)	1.00 * Ornithine [e] --> 1.00 * Ornithine [c] SLC7A1; SLC7A2; SLC7A3	SLC7A1; SLC7A2; SLC7A3	Transport, extracellular			4	Upregulated in I48M
										PIt7_neg	0.114286	0.942008	-1.83902	1.83902	0.572343	PIt7	phosphate transport in/out via three Na+ symporter	3.00 * Sodium [e] + 1.00 * hydrogenphosphate [e] --> 1.00 * hydrogenphosphate [c] + 3.00 * Sodium [c] SLC17A1; SLC17A2; SLC17A3; SLC17A4; SLC34A1; SLC34A2	SLC17A1; SLC17A2; SLC17A3; SLC17A4; SLC34A1; SLC34A2	Transport, extracellular			4	DownregulatedinI48M
										PIt7_pos	0.114286	0.942008	-1.32073	1.32073	0.572343	PIt7	phosphate transport in/out via three Na+ symporter	3.00 * Sodium [e] + 1.00 * hydrogenphosphate [e] --> 1.00 * hydrogenphosphate [c] + 3.00 * Sodium [c] SLC17A1; SLC17A2; SLC17A3; SLC17A4; SLC34A1; SLC34A2	SLC17A1; SLC17A2; SLC17A3; SLC17A4; SLC34A1; SLC34A2	Transport, extracellular			4	DownregulatedinI48M
										PIt8_neg	0.114286	0.942008	-1.37051	1.37051	0.572343	PIt8	phosphate transport in/out via Na+ symporter	1.50 * Sodium [e] + 1.00 * hydrogenphosphate [e] --> 1.00 * hydrogenphosphate [c] + 1.50 * Sodium [c] SLC20A1; SLC20A2	SLC20A1; SLC20A2	Transport, extracellular			4	DownregulatedinI48M
										PIt8_pos	0.114286	0.942008	-1.83902	1.83902	0.572343	PIt8	phosphate transport in/out via Na+ symporter	1.50 * Sodium [e] + 1.00 * hydrogenphosphate [e] --> 1.00 * hydrogenphosphate [c] + 1.50 * Sodium [c] SLC20A1; SLC20A2	SLC20A1; SLC20A2	Transport, extracellular			4	DownregulatedinI48M
										PIt9_neg	0.2	0.69897	-1.63606	1.63606	0.57963	PIt9	phosphate transport in/out via two Na+ symporter	2.00 * Sodium [e] + 1.00 * hydrogenphosphate [e] --> 1.00 * hydrogenphosphate [c] + 2.00 * Sodium [c] SLC34A3	SLC34A3	Transport, extracellular			4	DownregulatedinI48M
										PIt9_pos	0.2	0.69897	-1.63606	1.63606	0.57963	PIt9	phosphate transport in/out via two Na+ symporter	2.00 * Sodium [e] + 1.00 * hydrogenphosphate [e] --> 1.00 * hydrogenphosphate [c] + 2.00 * Sodium [c] SLC34A3	SLC34A3	Transport, extracellular			4	DownregulatedinI48M
										PROSTGF2t_neg	0.342857	0.464887	-1.21627	1.21627	0.632749	PROSTGF2t	prostaglandin uniport	1.00 * prostaglandin F2alpha(1-) [e] --> 1.00 * prostaglandin F2alpha(1-) [c] SLC22A1; SLC22A2	SLC22A1; SLC22A2	Transport, extracellular			4	DownregulatedinI48M
										PROSTGF2t_pos	0.342857	0.464887	-1.21627	1.21627	0.632749	PROSTGF2t	prostaglandin uniport	1.00 * prostaglandin F2alpha(1-) [e] --> 1.00 * prostaglandin F2alpha(1-) [c] SLC22A1; SLC22A2	SLC22A1; SLC22A2	Transport, extracellular			4	DownregulatedinI48M
										SERALANaEx_pos	0.114286	0.942008	1.82368	1.82368	0.572343	SERALANaEx	L-alanine/L-serine Na-dependent exchange (Ser-L in)	1.00 * Sodium [e] + 1.00 * L-alanine [c] + 1.00 * L-serine [e] --> 1.00 * Sodium [c] + 1.00 * L-alanine [e] + 1.00 * L-serine [c] SLC1A4; SLC1A5	SLC1A4; SLC1A5	Transport, extracellular			4	Upregulated in I48M
										SERASNNaEx_pos	0.2	0.69897	1.18738	1.18738	0.57963	SERASNNaEx	L-serine/L-asparagine Na-dependent exchange (Ser-L in)	1.00 * Sodium [e] + 1.00 * L-asparagine [c] + 1.00 * L-serine [e] --> 1.00 * Sodium [c] + 1.00 * L-asparagine [e] + 1.00 * L-serine [c] SLC1A5	SLC1A5	Transport, extracellular			4	Upregulated in I48M
										SERCYSNaEx_pos	0.114286	0.942008	1.82368	1.82368	0.572343	SERCYSNaEx	L-serine/L-cysteine Na-dependent exchange (Ser-L in)	1.00 * Sodium [e] + 1.00 * L-cysteine [c] + 1.00 * L-serine [e] --> 1.00 * Sodium [c] + 1.00 * L-cysteine [e] + 1.00 * L-serine [c] SLC1A4; SLC1A5	SLC1A4; SLC1A5	Transport, extracellular			4	Upregulated in I48M
										SERTHRNaEx_pos	0.114286	0.942008	1.82368	1.82368	0.572343	SERTHRNaEx	L-serine/L-threonine Na-dependent exchange (Ser-L in)	1.00 * Sodium [e] + 1.00 * L-serine [e] + 1.00 * L-threonine [c] --> 1.00 * Sodium [c] + 1.00 * L-serine [c] + 1.00 * L-threonine [e] SLC1A4; SLC1A5	SLC1A4; SLC1A5	Transport, extracellular			4	Upregulated in I48M
										SERt4_pos	0.028571	1.54407	2.03778	2.03778	0.572343	SERt4	L-serine via sodium symport	1.00 * Sodium [e] + 1.00 * L-serine [e] --> 1.00 * Sodium [c] + 1.00 * L-serine [c] ACE2; SLC38A1; SLC38A2; SLC38A4; SLC6A14; SLC6A19; TMEM27	ACE2; SLC38A1; SLC38A2; SLC38A4; SLC6A14; SLC6A19; TMEM27	Transport, extracellular			4	Upregulated in I48M
										TCHOLAt2_pos	0.2	0.69897	-1.15399	1.15399	0.57963	TCHOLAt2	taurocholate transport via sodium cotransport	2.00 * Sodium [e] + 1.00 * taurocholate [e] --> 2.00 * Sodium [c] + 1.00 * taurocholate [c] SLC10A1; SLC10A2	SLC10A1; SLC10A2	Transport, extracellular			4	DownregulatedinI48M
										THRALANaEx_pos	0.114286	0.942008	1.82368	1.82368	0.572343	THRALANaEx	L-alanine/L-threonine Na-dependent exchange (Thr-L in)	1.00 * Sodium [e] + 1.00 * L-alanine [c] + 1.00 * L-threonine [e] --> 1.00 * Sodium [c] + 1.00 * L-alanine [e] + 1.00 * L-threonine [c] SLC1A4; SLC1A5	SLC1A4; SLC1A5	Transport, extracellular			4	Upregulated in I48M
										THRASNNaEx_pos	0.2	0.69897	1.18738	1.18738	0.57963	THRASNNaEx	L-threonine/L-asparagine Na-dependent exchange (Thr-L in)	1.00 * Sodium [e] + 1.00 * L-asparagine [c] + 1.00 * L-threonine [e] --> 1.00 * Sodium [c] + 1.00 * L-asparagine [e] + 1.00 * L-threonine [c] SLC1A5	SLC1A5	Transport, extracellular			4	Upregulated in I48M
										THRCYSNaEx_pos	0.114286	0.942008	1.82368	1.82368	0.572343	THRCYSNaEx	L-cysteine/L-threonine Na-dependent exchange (Thr-L in)	1.00 * Sodium [e] + 1.00 * L-cysteine [c] + 1.00 * L-threonine [e] --> 1.00 * Sodium [c] + 1.00 * L-cysteine [e] + 1.00 * L-threonine [c] SLC1A4; SLC1A5	SLC1A4; SLC1A5	Transport, extracellular			4	Upregulated in I48M
										THRSERNaEx_pos	0.114286	0.942008	1.82368	1.82368	0.572343	THRSERNaEx	L-serine/L-threonine Na-dependent exchange (Thr-L in)	1.00 * Sodium [e] + 1.00 * L-serine [c] + 1.00 * L-threonine [e] --> 1.00 * Sodium [c] + 1.00 * L-serine [e] + 1.00 * L-threonine [c] SLC1A4; SLC1A5	SLC1A4; SLC1A5	Transport, extracellular			4	Upregulated in I48M
										THRt4_pos	0.028571	1.54407	2.76722	2.76722	0.572343	THRt4	L-threoninevia sodium symport	1.00 * Sodium [e] + 1.00 * L-threonine [e] --> 1.00 * Sodium [c] + 1.00 * L-threonine [c] ACE2; SLC38A1; SLC38A2; SLC6A14; SLC6A19; TMEM27	ACE2; SLC38A1; SLC38A2; SLC6A14; SLC6A19; TMEM27	Transport, extracellular			4	Upregulated in I48M
										THYOXt2_neg	0.2	0.69897	-1.19779	1.19779	0.57963	THYOXt2	T4 transport via facilitated diffusion	1.00 * L-thyroxine [e] --> 1.00 * L-thyroxine [c] SLC16A2	SLC16A2	Transport, extracellular			4	DownregulatedinI48M
										THYOXt2_pos	0.2	0.69897	-1.33008	1.33008	0.57963	THYOXt2	T4 transport via facilitated diffusion	1.00 * L-thyroxine [e] --> 1.00 * L-thyroxine [c] SLC16A2	SLC16A2	Transport, extracellular			4	DownregulatedinI48M
										THYOXt_neg	0.2	0.69897	-1.33008	1.33008	0.57963	THYOXt	T4 transport via bicarbonate countertransport	1.00 * Bicarbonate [c] + 1.00 * L-thyroxine [e] --> 1.00 * Bicarbonate [e] + 1.00 * L-thyroxine [c] SLCO1A1; SLCO1B2; SLCO1C1; SLCO4A1	SLCO1A1; SLCO1B2; SLCO1C1; SLCO4A1	Transport, extracellular			4	DownregulatedinI48M
										THYOXt_pos	0.2	0.69897	-1.19779	1.19779	0.57963	THYOXt	T4 transport via bicarbonate countertransport	1.00 * Bicarbonate [c] + 1.00 * L-thyroxine [e] --> 1.00 * Bicarbonate [e] + 1.00 * L-thyroxine [c] SLCO1A1; SLCO1B2; SLCO1C1; SLCO4A1	SLCO1A1; SLCO1B2; SLCO1C1; SLCO4A1	Transport, extracellular			4	DownregulatedinI48M
										TRIODTHYt2_neg	0.2	0.69897	-1.17217	1.17217	0.57963	TRIODTHYt2	T3 transport via facilitated diffusion	1.00 * 3,3',5-triiodo-L-thyronine [e] --> 1.00 * 3,3',5-triiodo-L-thyronine [c] SLC16A2	SLC16A2	Transport, extracellular			4	DownregulatedinI48M
										TRIODTHYt2_pos	0.114286	0.942008	-1.30724	1.30724	0.572343	TRIODTHYt2	T3 transport via facilitated diffusion	1.00 * 3,3',5-triiodo-L-thyronine [e] --> 1.00 * 3,3',5-triiodo-L-thyronine [c] SLC16A2	SLC16A2	Transport, extracellular			4	DownregulatedinI48M
										TRIODTHYt_neg	0.114286	0.942008	-1.30724	1.30724	0.572343	TRIODTHYt	T3 transport via bicarbonate countertransport	1.00 * Bicarbonate [c] + 1.00 * 3,3',5-triiodo-L-thyronine [e] --> 1.00 * Bicarbonate [e] + 1.00 * 3,3',5-triiodo-L-thyronine [c] SLCO1A1; SLCO1B2; SLCO1C1; SLCO4A1	SLCO1A1; SLCO1B2; SLCO1C1; SLCO4A1	Transport, extracellular			4	DownregulatedinI48M
										TRIODTHYt_pos	0.2	0.69897	-1.17217	1.17217	0.57963	TRIODTHYt	T3 transport via bicarbonate countertransport	1.00 * Bicarbonate [c] + 1.00 * 3,3',5-triiodo-L-thyronine [e] --> 1.00 * Bicarbonate [e] + 1.00 * 3,3',5-triiodo-L-thyronine [c] SLCO1A1; SLCO1B2; SLCO1C1; SLCO4A1	SLCO1A1; SLCO1B2; SLCO1C1; SLCO4A1	Transport, extracellular			4	DownregulatedinI48M
										TRPt_neg	0.057143	1.24304	1.65649	1.65649	0.572343	TRPt	L-tryptophan transport	1.00 * L-tryptophan [e] --> 1.00 * L-tryptophan [c] SLC16A10; SLC36A4	SLC16A10; SLC36A4	Transport, extracellular			4	Upregulated in I48M
										TRPt_pos	0.057143	1.24304	1.65649	1.65649	0.572343	TRPt	L-tryptophan transport	1.00 * L-tryptophan [e] --> 1.00 * L-tryptophan [c] SLC16A10; SLC36A4	SLC16A10; SLC36A4	Transport, extracellular			4	Upregulated in I48M
										VALtec_neg	0.342857	0.464887	1.28951	1.28951	0.632749	VALtec	L-valine transport via diffusion (extracellular to cytosol)	1.00 * L-valine [e] --> 1.00 * L-valine [c] SLC43A1; SLC43A2	SLC43A1; SLC43A2	Transport, extracellular			4	Upregulated in I48M
										VALtec_pos	0.342857	0.464887	1.28951	1.28951	0.632749	VALtec	L-valine transport via diffusion (extracellular to cytosol)	1.00 * L-valine [e] --> 1.00 * L-valine [c] SLC43A1; SLC43A2	SLC43A1; SLC43A2	Transport, extracellular			4	Upregulated in I48M
										r0817_neg	0.114286	0.942008	1.56527	1.56527	0.572343	r0817	Amino Acid-Polyamine-Organocation (APC) TCDB:2.A.3.3.2	1.00 * L-citrulline [c] --> 1.00 * L-citrulline [e] SLC7A2	SLC7A2	Transport, extracellular			0	Upregulated in I48M
										r0817_pos	0.342857	0.464887	-0.5116	0.5116	0.632749	r0817	Amino Acid-Polyamine-Organocation (APC) TCDB:2.A.3.3.2	1.00 * L-citrulline [c] --> 1.00 * L-citrulline [e] SLC7A2	SLC7A2	Transport, extracellular			0	DownregulatedinI48M
										r0946_neg	0.114286	0.942008	1.63682	1.63682	0.572343	r0946	Amino Acid-Polyamine-Organocation (APC) TCDB:2.A.3.8.15	1.00 * L-citrulline [c] + 1.00 * Ornithine [e] --> 1.00 * Ornithine [c] + 1.00 * L-citrulline [e] SLC7A9	SLC7A9	Transport, extracellular			0	Upregulated in I48M
										r0946_pos	0.114286	0.942008	1.55167	1.55167	0.572343	r0946	Amino Acid-Polyamine-Organocation (APC) TCDB:2.A.3.8.15	1.00 * L-citrulline [c] + 1.00 * Ornithine [e] --> 1.00 * Ornithine [c] + 1.00 * L-citrulline [e] SLC7A9	SLC7A9	Transport, extracellular			0	Upregulated in I48M
										r0992_neg	0.2	0.69897	-0.996836	0.996836	0.57963	r0992	Na(+)/bile acid cotransporter Active transport	1.00 * glycocholate [e] + 1.00 * Lepidimoide [e] --> 1.00 * glycocholate [c] + 1.00 * Lepidimoide [c] SLC10A1	SLC10A1	Transport, extracellular			0	DownregulatedinI48M
										r0992_pos	0.2	0.69897	-1.08323	1.08323	0.57963	r0992	Na(+)/bile acid cotransporter Active transport	1.00 * glycocholate [e] + 1.00 * Lepidimoide [e] --> 1.00 * glycocholate [c] + 1.00 * Lepidimoide [c] SLC10A1	SLC10A1	Transport, extracellular			0	DownregulatedinI48M
										r1027_neg	0.2	0.69897	-1.08323	1.08323	0.57963	r1027	Active transport	1.00 * glycochenodeoxycholate [e] + 1.00 * Lepidimoide [e] --> 1.00 * glycochenodeoxycholate [c] + 1.00 * Lepidimoide [c] No genes	1.00 * glycochenodeoxycholate [e] + 1.00 * Lepidimoide [e] --> 1.00 * glycochenodeoxycholate [c] + 1.00 * Lepidimoide [c] No genes	Transport, extracellular			0	DownregulatedinI48M
										r1027_pos	0.2	0.69897	-0.996836	0.996836	0.57963	r1027	Active transport	1.00 * glycochenodeoxycholate [e] + 1.00 * Lepidimoide [e] --> 1.00 * glycochenodeoxycholate [c] + 1.00 * Lepidimoide [c] No genes	1.00 * glycochenodeoxycholate [e] + 1.00 * Lepidimoide [e] --> 1.00 * glycochenodeoxycholate [c] + 1.00 * Lepidimoide [c] No genes	Transport, extracellular			0	DownregulatedinI48M
										r1043_pos	0.057143	1.24304	-1.81424	1.81424	0.572343	r1043	Concentrative Nucleoside Transporter (CNT) TCDB:2.A.41.2.3	1.00 * Sodium [e] + 1.00 * 2-deoxyadenosine [e] --> 1.00 * Sodium [c] + 1.00 * 2-deoxyadenosine [c] SLC28A1; SLC28A3	SLC28A1; SLC28A3	Transport, extracellular			0	DownregulatedinI48M
										r1044_pos	0.057143	1.24304	-1.81424	1.81424	0.572343	r1044	Concentrative Nucleoside Transporter (CNT) TCDB:2.A.41.2.3	1.00 * Sodium [e] + 1.00 * Deoxycytidine [e] --> 1.00 * Sodium [c] + 1.00 * Deoxycytidine [c] SLC28A1; SLC28A3	SLC28A1; SLC28A3	Transport, extracellular			0	DownregulatedinI48M
										r1498_pos	0.057143	1.24304	-1.47597	1.47597	0.572343	r1498	Glycoside-Pentoside-Hexuronide (GPH):Cation Symporter TCDB:2.A.28.1.1	2.00 * Sodium [e] + 1.00 * glycochenodeoxycholate [e] --> 2.00 * Sodium [c] + 1.00 * glycochenodeoxycholate [c] SLC10A1	SLC10A1	Transport, extracellular			0	DownregulatedinI48M
										r1544_neg	0.342857	0.464887	1.29456	1.29456	0.632749	r1544	Amino Acid-Polyamine-Organocation (APC) TCDB:2.A.3.8.1	1.00 * L-glutamine [c] + 1.00 * Glycine [e] --> 1.00 * L-glutamine [e] + 1.00 * Glycine [c] SLC7A5	SLC7A5	Transport, extracellular			0	Upregulated in I48M
										r1546_pos	0.2	0.69897	1.35021	1.35021	0.57963	r1546	Amino Acid-Polyamine-Organocation (APC) TCDB:2.A.3.8.1	1.00 * Glycine [e] + 1.00 * L-methionine [c] --> 1.00 * Glycine [c] + 1.00 * L-methionine [e] SLC7A5	SLC7A5	Transport, extracellular			0	Upregulated in I48M
										r1547_neg	0.2	0.69897	1.20284	1.20284	0.57963	r1547	Amino Acid-Polyamine-Organocation (APC) TCDB:2.A.3.8.1	1.00 * Glycine [e] + 1.00 * L-tryptophan [c] --> 1.00 * Glycine [c] + 1.00 * L-tryptophan [e] SLC7A5	SLC7A5	Transport, extracellular			0	Upregulated in I48M
										r1547_pos	0.114286	0.942008	1.3265	1.3265	0.572343	r1547	Amino Acid-Polyamine-Organocation (APC) TCDB:2.A.3.8.1	1.00 * Glycine [e] + 1.00 * L-tryptophan [c] --> 1.00 * Glycine [c] + 1.00 * L-tryptophan [e] SLC7A5	SLC7A5	Transport, extracellular			0	Upregulated in I48M
										r1548_neg	0.2	0.69897	1.16191	1.16191	0.57963	r1548	Amino Acid-Polyamine-Organocation (APC) TCDB:2.A.3.8.1	1.00 * Glycine [e] + 1.00 * L-phenylalanine [c] --> 1.00 * Glycine [c] + 1.00 * L-phenylalanine [e] SLC7A5	SLC7A5	Transport, extracellular			0	Upregulated in I48M
										r1548_pos	0.114286	0.942008	1.44402	1.44402	0.572343	r1548	Amino Acid-Polyamine-Organocation (APC) TCDB:2.A.3.8.1	1.00 * Glycine [e] + 1.00 * L-phenylalanine [c] --> 1.00 * Glycine [c] + 1.00 * L-phenylalanine [e] SLC7A5	SLC7A5	Transport, extracellular			0	Upregulated in I48M
										r1549_neg	0.2	0.69897	1.20284	1.20284	0.57963	r1549	Amino Acid-Polyamine-Organocation (APC) TCDB:2.A.3.8.1	1.00 * Glycine [e] + 1.00 * L-tyrosine [c] --> 1.00 * Glycine [c] + 1.00 * L-tyrosine [e] SLC7A5	SLC7A5	Transport, extracellular			0	Upregulated in I48M
										r1549_pos	0.2	0.69897	1.21543	1.21543	0.57963	r1549	Amino Acid-Polyamine-Organocation (APC) TCDB:2.A.3.8.1	1.00 * Glycine [e] + 1.00 * L-tyrosine [c] --> 1.00 * Glycine [c] + 1.00 * L-tyrosine [e] SLC7A5	SLC7A5	Transport, extracellular			0	Upregulated in I48M
										r1551_neg	0.2	0.69897	1.17874	1.17874	0.57963	r1551	Amino Acid-Polyamine-Organocation (APC) TCDB:2.A.3.8.1	1.00 * Glycine [e] + 1.00 * L-leucine [c] --> 1.00 * Glycine [c] + 1.00 * L-leucine [e] SLC7A5	SLC7A5	Transport, extracellular			0	Upregulated in I48M
										r1551_pos	0.2	0.69897	1.35021	1.35021	0.57963	r1551	Amino Acid-Polyamine-Organocation (APC) TCDB:2.A.3.8.1	1.00 * Glycine [e] + 1.00 * L-leucine [c] --> 1.00 * Glycine [c] + 1.00 * L-leucine [e] SLC7A5	SLC7A5	Transport, extracellular			0	Upregulated in I48M
										r1552_neg	0.2	0.69897	1.15477	1.15477	0.57963	r1552	Amino Acid-Polyamine-Organocation (APC) TCDB:2.A.3.8.1	1.00 * Glycine [e] + 1.00 * L-proline [c] --> 1.00 * Glycine [c] + 1.00 * L-proline [e] SLC7A5	SLC7A5	Transport, extracellular			0	Upregulated in I48M
										r1552_pos	0.2	0.69897	1.26775	1.26775	0.57963	r1552	Amino Acid-Polyamine-Organocation (APC) TCDB:2.A.3.8.1	1.00 * Glycine [e] + 1.00 * L-proline [c] --> 1.00 * Glycine [c] + 1.00 * L-proline [e] SLC7A5	SLC7A5	Transport, extracellular			0	Upregulated in I48M
										r1553_neg	0.2	0.69897	1.31609	1.31609	0.57963	r1553	Amino Acid-Polyamine-Organocation (APC) TCDB:2.A.3.8.1	1.00 * L-asparagine [c] + 1.00 * Glycine [e] --> 1.00 * L-asparagine [e] + 1.00 * Glycine [c] SLC7A5	SLC7A5	Transport, extracellular			0	Upregulated in I48M
										r1553_pos	0.2	0.69897	1.34818	1.34818	0.57963	r1553	Amino Acid-Polyamine-Organocation (APC) TCDB:2.A.3.8.1	1.00 * L-asparagine [c] + 1.00 * Glycine [e] --> 1.00 * L-asparagine [e] + 1.00 * Glycine [c] SLC7A5	SLC7A5	Transport, extracellular			0	Upregulated in I48M
										r1554_neg	0.2	0.69897	1.17874	1.17874	0.57963	r1554	Amino Acid-Polyamine-Organocation (APC) TCDB:2.A.3.8.1	1.00 * Glycine [e] + 1.00 * L-valine [c] --> 1.00 * Glycine [c] + 1.00 * L-valine [e] SLC7A5	SLC7A5	Transport, extracellular			0	Upregulated in I48M
										r1554_pos	0.2	0.69897	1.33817	1.33817	0.57963	r1554	Amino Acid-Polyamine-Organocation (APC) TCDB:2.A.3.8.1	1.00 * Glycine [e] + 1.00 * L-valine [c] --> 1.00 * Glycine [c] + 1.00 * L-valine [e] SLC7A5	SLC7A5	Transport, extracellular			0	Upregulated in I48M
										r1556_neg	0.2	0.69897	1.17879	1.17879	0.57963	r1556	Amino Acid-Polyamine-Organocation (APC) TCDB:2.A.3.8.1	1.00 * Glycine [e] + 1.00 * L-homoserine [c] --> 1.00 * Glycine [c] + 1.00 * L-homoserine [e] SLC7A5	SLC7A5	Transport, extracellular			0	Upregulated in I48M
										r1556_pos	0.2	0.69897	1.34817	1.34817	0.57963	r1556	Amino Acid-Polyamine-Organocation (APC) TCDB:2.A.3.8.1	1.00 * Glycine [e] + 1.00 * L-homoserine [c] --> 1.00 * Glycine [c] + 1.00 * L-homoserine [e] SLC7A5	SLC7A5	Transport, extracellular			0	Upregulated in I48M
										r1557_neg	0.2	0.69897	1.17874	1.17874	0.57963	r1557	Amino Acid-Polyamine-Organocation (APC) TCDB:2.A.3.8.1	1.00 * Glycine [e] + 1.00 * L-isoleucine [c] --> 1.00 * Glycine [c] + 1.00 * L-isoleucine [e] SLC7A5	SLC7A5	Transport, extracellular			0	Upregulated in I48M
										r1557_pos	0.2	0.69897	1.33817	1.33817	0.57963	r1557	Amino Acid-Polyamine-Organocation (APC) TCDB:2.A.3.8.1	1.00 * Glycine [e] + 1.00 * L-isoleucine [c] --> 1.00 * Glycine [c] + 1.00 * L-isoleucine [e] SLC7A5	SLC7A5	Transport, extracellular			0	Upregulated in I48M
										r1559_neg	0.057143	1.24304	1.72547	1.72547	0.572343	r1559	Amino Acid-Polyamine-Organocation (APC) TCDB:2.A.3.8.1	1.00 * L-alanine [e] + 1.00 * L-serine [c] --> 1.00 * L-alanine [c] + 1.00 * L-serine [e] SLC7A5	SLC7A5	Transport, extracellular			0	Upregulated in I48M
										r1559_pos	0.2	0.69897	1.50399	1.50398	0.57963	r1559	Amino Acid-Polyamine-Organocation (APC) TCDB:2.A.3.8.1	1.00 * L-alanine [e] + 1.00 * L-serine [c] --> 1.00 * L-alanine [c] + 1.00 * L-serine [e] SLC7A5	SLC7A5	Transport, extracellular			0	Upregulated in I48M
										r1560_pos	0.057143	1.24304	1.57357	1.57357	0.572343	r1560	Amino Acid-Polyamine-Organocation (APC) TCDB:2.A.3.8.1	1.00 * L-alanine [e] + 1.00 * L-methionine [c] --> 1.00 * L-alanine [c] + 1.00 * L-methionine [e] SLC7A5	SLC7A5	Transport, extracellular			0	Upregulated in I48M
										r1561_neg	0.342857	0.464887	1.11912	1.11912	0.632749	r1561	Amino Acid-Polyamine-Organocation (APC) TCDB:2.A.3.8.1	1.00 * L-alanine [e] + 1.00 * L-tryptophan [c] --> 1.00 * L-alanine [c] + 1.00 * L-tryptophan [e] SLC7A5	SLC7A5	Transport, extracellular			0	Upregulated in I48M
										r1561_pos	0.114286	0.942008	1.67989	1.67989	0.572343	r1561	Amino Acid-Polyamine-Organocation (APC) TCDB:2.A.3.8.1	1.00 * L-alanine [e] + 1.00 * L-tryptophan [c] --> 1.00 * L-alanine [c] + 1.00 * L-tryptophan [e] SLC7A5	SLC7A5	Transport, extracellular			0	Upregulated in I48M
										r1562_neg	0.028571	1.54407	1.49994	1.49994	0.572343	r1562	Amino Acid-Polyamine-Organocation (APC) TCDB:2.A.3.8.1	1.00 * L-alanine [e] + 1.00 * L-phenylalanine [c] --> 1.00 * L-alanine [c] + 1.00 * L-phenylalanine [e] SLC7A5	SLC7A5	Transport, extracellular			0	Upregulated in I48M
										r1562_pos	0.057143	1.24304	1.53212	1.53212	0.572343	r1562	Amino Acid-Polyamine-Organocation (APC) TCDB:2.A.3.8.1	1.00 * L-alanine [e] + 1.00 * L-phenylalanine [c] --> 1.00 * L-alanine [c] + 1.00 * L-phenylalanine [e] SLC7A5	SLC7A5	Transport, extracellular			0	Upregulated in I48M
										r1563_neg	0.2	0.69897	1.13555	1.13555	0.57963	r1563	Amino Acid-Polyamine-Organocation (APC) TCDB:2.A.3.8.1	1.00 * L-alanine [e] + 1.00 * L-tyrosine [c] --> 1.00 * L-alanine [c] + 1.00 * L-tyrosine [e] SLC7A5	SLC7A5	Transport, extracellular			0	Upregulated in I48M
										r1563_pos	0.2	0.69897	1.63639	1.63639	0.57963	r1563	Amino Acid-Polyamine-Organocation (APC) TCDB:2.A.3.8.1	1.00 * L-alanine [e] + 1.00 * L-tyrosine [c] --> 1.00 * L-alanine [c] + 1.00 * L-tyrosine [e] SLC7A5	SLC7A5	Transport, extracellular			0	Upregulated in I48M
										r1564_pos	0.114286	0.942008	1.37391	1.37391	0.572343	r1564	Amino Acid-Polyamine-Organocation (APC) TCDB:2.A.3.8.1	1.00 * L-alanine [e] + 1.00 * L-cysteine [c] --> 1.00 * L-alanine [c] + 1.00 * L-cysteine [e] SLC7A5	SLC7A5	Transport, extracellular			0	Upregulated in I48M
										r1565_neg	0.057143	1.24304	1.55698	1.55699	0.572343	r1565	Amino Acid-Polyamine-Organocation (APC) TCDB:2.A.3.8.1	1.00 * L-alanine [e] + 1.00 * L-leucine [c] --> 1.00 * L-alanine [c] + 1.00 * L-leucine [e] SLC7A5	SLC7A5	Transport, extracellular			0	Upregulated in I48M
										r1565_pos	0.2	0.69897	1.60383	1.60383	0.57963	r1565	Amino Acid-Polyamine-Organocation (APC) TCDB:2.A.3.8.1	1.00 * L-alanine [e] + 1.00 * L-leucine [c] --> 1.00 * L-alanine [c] + 1.00 * L-leucine [e] SLC7A5	SLC7A5	Transport, extracellular			0	Upregulated in I48M
										r1566_neg	0.2	0.69897	1.31351	1.31351	0.57963	r1566	Amino Acid-Polyamine-Organocation (APC) TCDB:2.A.3.8.1	1.00 * L-alanine [e] + 1.00 * L-proline [c] --> 1.00 * L-alanine [c] + 1.00 * L-proline [e] SLC7A5	SLC7A5	Transport, extracellular			0	Upregulated in I48M
										r1566_pos	0.114286	0.942008	1.53799	1.53799	0.572343	r1566	Amino Acid-Polyamine-Organocation (APC) TCDB:2.A.3.8.1	1.00 * L-alanine [e] + 1.00 * L-proline [c] --> 1.00 * L-alanine [c] + 1.00 * L-proline [e] SLC7A5	SLC7A5	Transport, extracellular			0	Upregulated in I48M
										r1568_neg	0.057143	1.24304	1.55698	1.55699	0.572343	r1568	Amino Acid-Polyamine-Organocation (APC) TCDB:2.A.3.8.1	1.00 * L-alanine [e] + 1.00 * L-valine [c] --> 1.00 * L-alanine [c] + 1.00 * L-valine [e] SLC7A5	SLC7A5	Transport, extracellular			0	Upregulated in I48M
										r1568_pos	0.2	0.69897	1.60383	1.60383	0.57963	r1568	Amino Acid-Polyamine-Organocation (APC) TCDB:2.A.3.8.1	1.00 * L-alanine [e] + 1.00 * L-valine [c] --> 1.00 * L-alanine [c] + 1.00 * L-valine [e] SLC7A5	SLC7A5	Transport, extracellular			0	Upregulated in I48M
										r1569_neg	0.057143	1.24304	1.72547	1.72547	0.572343	r1569	Amino Acid-Polyamine-Organocation (APC) TCDB:2.A.3.8.1	1.00 * L-alanine [e] + 1.00 * L-threonine [c] --> 1.00 * L-alanine [c] + 1.00 * L-threonine [e] SLC7A5	SLC7A5	Transport, extracellular			0	Upregulated in I48M
										r1569_pos	0.2	0.69897	1.50399	1.50398	0.57963	r1569	Amino Acid-Polyamine-Organocation (APC) TCDB:2.A.3.8.1	1.00 * L-alanine [e] + 1.00 * L-threonine [c] --> 1.00 * L-alanine [c] + 1.00 * L-threonine [e] SLC7A5	SLC7A5	Transport, extracellular			0	Upregulated in I48M
										r1570_neg	0.057143	1.24304	1.56102	1.56102	0.572343	r1570	Amino Acid-Polyamine-Organocation (APC) TCDB:2.A.3.8.1	1.00 * L-alanine [e] + 1.00 * L-homoserine [c] --> 1.00 * L-alanine [c] + 1.00 * L-homoserine [e] SLC7A5	SLC7A5	Transport, extracellular			0	Upregulated in I48M
										r1570_pos	0.057143	1.24304	1.65887	1.65887	0.572343	r1570	Amino Acid-Polyamine-Organocation (APC) TCDB:2.A.3.8.1	1.00 * L-alanine [e] + 1.00 * L-homoserine [c] --> 1.00 * L-alanine [c] + 1.00 * L-homoserine [e] SLC7A5	SLC7A5	Transport, extracellular			0	Upregulated in I48M
										r1571_neg	0.057143	1.24304	1.55698	1.55699	0.572343	r1571	Amino Acid-Polyamine-Organocation (APC) TCDB:2.A.3.8.1	1.00 * L-alanine [e] + 1.00 * L-isoleucine [c] --> 1.00 * L-alanine [c] + 1.00 * L-isoleucine [e] SLC7A5	SLC7A5	Transport, extracellular			0	Upregulated in I48M
										r1571_pos	0.2	0.69897	1.60383	1.60383	0.57963	r1571	Amino Acid-Polyamine-Organocation (APC) TCDB:2.A.3.8.1	1.00 * L-alanine [e] + 1.00 * L-isoleucine [c] --> 1.00 * L-alanine [c] + 1.00 * L-isoleucine [e] SLC7A5	SLC7A5	Transport, extracellular			0	Upregulated in I48M
										r1573_pos	0.342857	0.464887	1.28849	1.28849	0.632749	r1573	Amino Acid-Polyamine-Organocation (APC) TCDB:2.A.3.8.1	1.00 * L-glutamine [e] + 1.00 * L-methionine [c] --> 1.00 * L-glutamine [c] + 1.00 * L-methionine [e] SLC7A5	SLC7A5	Transport, extracellular			0	Upregulated in I48M
										r1575_neg	0.342857	0.464887	1.28151	1.28151	0.632749	r1575	Amino Acid-Polyamine-Organocation (APC) TCDB:2.A.3.8.1	1.00 * L-glutamine [e] + 1.00 * L-phenylalanine [c] --> 1.00 * L-glutamine [c] + 1.00 * L-phenylalanine [e] SLC7A5	SLC7A5	Transport, extracellular			0	Upregulated in I48M
										r1575_pos	0.342857	0.464887	1.28151	1.28151	0.632749	r1575	Amino Acid-Polyamine-Organocation (APC) TCDB:2.A.3.8.1	1.00 * L-glutamine [e] + 1.00 * L-phenylalanine [c] --> 1.00 * L-glutamine [c] + 1.00 * L-phenylalanine [e] SLC7A5	SLC7A5	Transport, extracellular			0	Upregulated in I48M
										r1578_neg	0.342857	0.464887	1.28849	1.28849	0.632749	r1578	Amino Acid-Polyamine-Organocation (APC) TCDB:2.A.3.8.1	1.00 * L-glutamine [e] + 1.00 * L-leucine [c] --> 1.00 * L-glutamine [c] + 1.00 * L-leucine [e] SLC7A5	SLC7A5	Transport, extracellular			0	Upregulated in I48M
										r1578_pos	0.342857	0.464887	1.28849	1.28849	0.632749	r1578	Amino Acid-Polyamine-Organocation (APC) TCDB:2.A.3.8.1	1.00 * L-glutamine [e] + 1.00 * L-leucine [c] --> 1.00 * L-glutamine [c] + 1.00 * L-leucine [e] SLC7A5	SLC7A5	Transport, extracellular			0	Upregulated in I48M
										r1579_neg	0.2	0.69897	1.38141	1.38141	0.57963	r1579	Amino Acid-Polyamine-Organocation (APC) TCDB:2.A.3.8.1	1.00 * L-glutamine [e] + 1.00 * L-proline [c] --> 1.00 * L-glutamine [c] + 1.00 * L-proline [e] SLC7A5	SLC7A5	Transport, extracellular			0	Upregulated in I48M
										r1579_pos	0.114286	0.942008	1.42969	1.42969	0.572343	r1579	Amino Acid-Polyamine-Organocation (APC) TCDB:2.A.3.8.1	1.00 * L-glutamine [e] + 1.00 * L-proline [c] --> 1.00 * L-glutamine [c] + 1.00 * L-proline [e] SLC7A5	SLC7A5	Transport, extracellular			0	Upregulated in I48M
										r1581_neg	0.342857	0.464887	1.28849	1.28849	0.632749	r1581	Amino Acid-Polyamine-Organocation (APC) TCDB:2.A.3.8.1	1.00 * L-glutamine [e] + 1.00 * L-valine [c] --> 1.00 * L-glutamine [c] + 1.00 * L-valine [e] SLC7A5	SLC7A5	Transport, extracellular			0	Upregulated in I48M
										r1581_pos	0.342857	0.464887	1.28849	1.28849	0.632749	r1581	Amino Acid-Polyamine-Organocation (APC) TCDB:2.A.3.8.1	1.00 * L-glutamine [e] + 1.00 * L-valine [c] --> 1.00 * L-glutamine [c] + 1.00 * L-valine [e] SLC7A5	SLC7A5	Transport, extracellular			0	Upregulated in I48M
										r1583_neg	0.342857	0.464887	1.281	1.281	0.632749	r1583	Amino Acid-Polyamine-Organocation (APC) TCDB:2.A.3.8.1	1.00 * L-glutamine [e] + 1.00 * L-homoserine [c] --> 1.00 * L-glutamine [c] + 1.00 * L-homoserine [e] SLC7A5	SLC7A5	Transport, extracellular			0	Upregulated in I48M
										r1583_pos	0.342857	0.464887	1.281	1.281	0.632749	r1583	Amino Acid-Polyamine-Organocation (APC) TCDB:2.A.3.8.1	1.00 * L-glutamine [e] + 1.00 * L-homoserine [c] --> 1.00 * L-glutamine [c] + 1.00 * L-homoserine [e] SLC7A5	SLC7A5	Transport, extracellular			0	Upregulated in I48M
										r1584_neg	0.342857	0.464887	1.28849	1.28849	0.632749	r1584	Amino Acid-Polyamine-Organocation (APC) TCDB:2.A.3.8.1	1.00 * L-glutamine [e] + 1.00 * L-isoleucine [c] --> 1.00 * L-glutamine [c] + 1.00 * L-isoleucine [e] SLC7A5	SLC7A5	Transport, extracellular			0	Upregulated in I48M
										r1584_pos	0.342857	0.464887	1.28849	1.28849	0.632749	r1584	Amino Acid-Polyamine-Organocation (APC) TCDB:2.A.3.8.1	1.00 * L-glutamine [e] + 1.00 * L-isoleucine [c] --> 1.00 * L-glutamine [c] + 1.00 * L-isoleucine [e] SLC7A5	SLC7A5	Transport, extracellular			0	Upregulated in I48M
										r1585_pos	0.342857	0.464887	1.28849	1.28849	0.632749	r1585	Amino Acid-Polyamine-Organocation (APC) TCDB:2.A.3.8.1	1.00 * L-serine [e] + 1.00 * L-methionine [c] --> 1.00 * L-serine [c] + 1.00 * L-methionine [e] SLC7A5	SLC7A5	Transport, extracellular			0	Upregulated in I48M
										r1587_neg	0.342857	0.464887	1.28151	1.28151	0.632749	r1587	Amino Acid-Polyamine-Organocation (APC) TCDB:2.A.3.8.1	1.00 * L-serine [e] + 1.00 * L-phenylalanine [c] --> 1.00 * L-serine [c] + 1.00 * L-phenylalanine [e] SLC7A5	SLC7A5	Transport, extracellular			0	Upregulated in I48M
										r1587_pos	0.342857	0.464887	1.28151	1.28151	0.632749	r1587	Amino Acid-Polyamine-Organocation (APC) TCDB:2.A.3.8.1	1.00 * L-serine [e] + 1.00 * L-phenylalanine [c] --> 1.00 * L-serine [c] + 1.00 * L-phenylalanine [e] SLC7A5	SLC7A5	Transport, extracellular			0	Upregulated in I48M
										r1589_neg	0.114286	0.942008	1.40412	1.40412	0.572343	r1589	Amino Acid-Polyamine-Organocation (APC) TCDB:2.A.3.8.1	1.00 * L-cysteine [c] + 1.00 * L-serine [e] --> 1.00 * L-cysteine [e] + 1.00 * L-serine [c] SLC7A5	SLC7A5	Transport, extracellular			0	Upregulated in I48M
										r1589_pos	0.114286	0.942008	1.77986	1.77987	0.572343	r1589	Amino Acid-Polyamine-Organocation (APC) TCDB:2.A.3.8.1	1.00 * L-cysteine [c] + 1.00 * L-serine [e] --> 1.00 * L-cysteine [e] + 1.00 * L-serine [c] SLC7A5	SLC7A5	Transport, extracellular			0	Upregulated in I48M
										r1590_neg	0.342857	0.464887	1.28849	1.28849	0.632749	r1590	Amino Acid-Polyamine-Organocation (APC) TCDB:2.A.3.8.1	1.00 * L-serine [e] + 1.00 * L-leucine [c] --> 1.00 * L-serine [c] + 1.00 * L-leucine [e] SLC7A5	SLC7A5	Transport, extracellular			0	Upregulated in I48M
										r1590_pos	0.342857	0.464887	1.28849	1.28849	0.632749	r1590	Amino Acid-Polyamine-Organocation (APC) TCDB:2.A.3.8.1	1.00 * L-serine [e] + 1.00 * L-leucine [c] --> 1.00 * L-serine [c] + 1.00 * L-leucine [e] SLC7A5	SLC7A5	Transport, extracellular			0	Upregulated in I48M
										r1591_neg	0.2	0.69897	1.38141	1.38141	0.57963	r1591	Amino Acid-Polyamine-Organocation (APC) TCDB:2.A.3.8.1	1.00 * L-serine [e] + 1.00 * L-proline [c] --> 1.00 * L-serine [c] + 1.00 * L-proline [e] SLC7A5	SLC7A5	Transport, extracellular			0	Upregulated in I48M
										r1591_pos	0.057143	1.24304	1.56102	1.56102	0.572343	r1591	Amino Acid-Polyamine-Organocation (APC) TCDB:2.A.3.8.1	1.00 * L-serine [e] + 1.00 * L-proline [c] --> 1.00 * L-serine [c] + 1.00 * L-proline [e] SLC7A5	SLC7A5	Transport, extracellular			0	Upregulated in I48M
										r1592_neg	0.342857	0.464887	1.281	1.281	0.632749	r1592	Amino Acid-Polyamine-Organocation (APC) TCDB:2.A.3.8.1	1.00 * L-asparagine [c] + 1.00 * L-serine [e] --> 1.00 * L-asparagine [e] + 1.00 * L-serine [c] SLC7A5	SLC7A5	Transport, extracellular			0	Upregulated in I48M
										r1592_pos	0.342857	0.464887	1.281	1.281	0.632749	r1592	Amino Acid-Polyamine-Organocation (APC) TCDB:2.A.3.8.1	1.00 * L-asparagine [c] + 1.00 * L-serine [e] --> 1.00 * L-asparagine [e] + 1.00 * L-serine [c] SLC7A5	SLC7A5	Transport, extracellular			0	Upregulated in I48M
										r1593_neg	0.342857	0.464887	1.28849	1.28849	0.632749	r1593	Amino Acid-Polyamine-Organocation (APC) TCDB:2.A.3.8.1	1.00 * L-serine [e] + 1.00 * L-valine [c] --> 1.00 * L-serine [c] + 1.00 * L-valine [e] SLC7A5	SLC7A5	Transport, extracellular			0	Upregulated in I48M
										r1593_pos	0.342857	0.464887	1.28849	1.28849	0.632749	r1593	Amino Acid-Polyamine-Organocation (APC) TCDB:2.A.3.8.1	1.00 * L-serine [e] + 1.00 * L-valine [c] --> 1.00 * L-serine [c] + 1.00 * L-valine [e] SLC7A5	SLC7A5	Transport, extracellular			0	Upregulated in I48M
										r1594_neg	0.342857	0.464887	1.34775	1.34775	0.632749	r1594	Amino Acid-Polyamine-Organocation (APC) TCDB:2.A.3.8.1	1.00 * L-serine [e] + 1.00 * L-threonine [c] --> 1.00 * L-serine [c] + 1.00 * L-threonine [e] SLC7A5	SLC7A5	Transport, extracellular			0	Upregulated in I48M
										r1594_pos	0.342857	0.464887	1.34775	1.34775	0.632749	r1594	Amino Acid-Polyamine-Organocation (APC) TCDB:2.A.3.8.1	1.00 * L-serine [e] + 1.00 * L-threonine [c] --> 1.00 * L-serine [c] + 1.00 * L-threonine [e] SLC7A5	SLC7A5	Transport, extracellular			0	Upregulated in I48M
										r1595_neg	0.342857	0.464887	1.281	1.281	0.632749	r1595	Amino Acid-Polyamine-Organocation (APC) TCDB:2.A.3.8.1	1.00 * L-serine [e] + 1.00 * L-homoserine [c] --> 1.00 * L-serine [c] + 1.00 * L-homoserine [e] SLC7A5	SLC7A5	Transport, extracellular			0	Upregulated in I48M
										r1595_pos	0.342857	0.464887	1.281	1.281	0.632749	r1595	Amino Acid-Polyamine-Organocation (APC) TCDB:2.A.3.8.1	1.00 * L-serine [e] + 1.00 * L-homoserine [c] --> 1.00 * L-serine [c] + 1.00 * L-homoserine [e] SLC7A5	SLC7A5	Transport, extracellular			0	Upregulated in I48M
										r1596_neg	0.342857	0.464887	1.28849	1.28849	0.632749	r1596	Amino Acid-Polyamine-Organocation (APC) TCDB:2.A.3.8.1	1.00 * L-serine [e] + 1.00 * L-isoleucine [c] --> 1.00 * L-serine [c] + 1.00 * L-isoleucine [e] SLC7A5	SLC7A5	Transport, extracellular			0	Upregulated in I48M
										r1596_pos	0.342857	0.464887	1.28849	1.28849	0.632749	r1596	Amino Acid-Polyamine-Organocation (APC) TCDB:2.A.3.8.1	1.00 * L-serine [e] + 1.00 * L-isoleucine [c] --> 1.00 * L-serine [c] + 1.00 * L-isoleucine [e] SLC7A5	SLC7A5	Transport, extracellular			0	Upregulated in I48M
										r1597_pos	0.114286	0.942008	1.52218	1.52218	0.572343	r1597	Amino Acid-Polyamine-Organocation (APC) TCDB:2.A.3.8.1	1.00 * L-methionine [e] + 1.00 * L-tryptophan [c] --> 1.00 * L-methionine [c] + 1.00 * L-tryptophan [e] SLC7A5	SLC7A5	Transport, extracellular			0	Upregulated in I48M
										r1598_neg	0.342857	0.464887	1.2889	1.2889	0.632749	r1598	Amino Acid-Polyamine-Organocation (APC) TCDB:2.A.3.8.1	1.00 * L-methionine [e] + 1.00 * L-phenylalanine [c] --> 1.00 * L-methionine [c] + 1.00 * L-phenylalanine [e] SLC7A5	SLC7A5	Transport, extracellular			0	Upregulated in I48M
										r1599_pos	0.2	0.69897	1.4615	1.4615	0.57963	r1599	Amino Acid-Polyamine-Organocation (APC) TCDB:2.A.3.8.1	1.00 * L-methionine [e] + 1.00 * L-tyrosine [c] --> 1.00 * L-methionine [c] + 1.00 * L-tyrosine [e] SLC7A5	SLC7A5	Transport, extracellular			0	Upregulated in I48M
										r1602_neg	0.2	0.69897	1.38286	1.38286	0.57963	r1602	Amino Acid-Polyamine-Organocation (APC) TCDB:2.A.3.8.1	1.00 * L-methionine [e] + 1.00 * L-proline [c] --> 1.00 * L-methionine [c] + 1.00 * L-proline [e] SLC7A5	SLC7A5	Transport, extracellular			0	Upregulated in I48M
										r1602_pos	0.114286	0.942008	1.71372	1.71372	0.572343	r1602	Amino Acid-Polyamine-Organocation (APC) TCDB:2.A.3.8.1	1.00 * L-methionine [e] + 1.00 * L-proline [c] --> 1.00 * L-methionine [c] + 1.00 * L-proline [e] SLC7A5	SLC7A5	Transport, extracellular			0	Upregulated in I48M
										r1603_neg	0.342857	0.464887	1.28849	1.28849	0.632749	r1603	Amino Acid-Polyamine-Organocation (APC) TCDB:2.A.3.8.1	1.00 * L-asparagine [c] + 1.00 * L-methionine [e] --> 1.00 * L-asparagine [e] + 1.00 * L-methionine [c] SLC7A5	SLC7A5	Transport, extracellular			0	Upregulated in I48M
										r1604_neg	0.342857	0.464887	1.2959	1.2959	0.632749	r1604	Amino Acid-Polyamine-Organocation (APC) TCDB:2.A.3.8.1	1.00 * L-methionine [e] + 1.00 * L-valine [c] --> 1.00 * L-methionine [c] + 1.00 * L-valine [e] SLC7A5	SLC7A5	Transport, extracellular			0	Upregulated in I48M
										r1604_pos	0.114286	0.942008	1.49507	1.49507	0.572343	r1604	Amino Acid-Polyamine-Organocation (APC) TCDB:2.A.3.8.1	1.00 * L-methionine [e] + 1.00 * L-valine [c] --> 1.00 * L-methionine [c] + 1.00 * L-valine [e] SLC7A5	SLC7A5	Transport, extracellular			0	Upregulated in I48M
										r1605_neg	0.342857	0.464887	1.28849	1.28849	0.632749	r1605	Amino Acid-Polyamine-Organocation (APC) TCDB:2.A.3.8.1	1.00 * L-threonine [c] + 1.00 * L-methionine [e] --> 1.00 * L-threonine [e] + 1.00 * L-methionine [c] SLC7A5	SLC7A5	Transport, extracellular			0	Upregulated in I48M
										r1606_neg	0.342857	0.464887	1.28849	1.28849	0.632749	r1606	Amino Acid-Polyamine-Organocation (APC) TCDB:2.A.3.8.1	1.00 * L-methionine [e] + 1.00 * L-homoserine [c] --> 1.00 * L-methionine [c] + 1.00 * L-homoserine [e] SLC7A5	SLC7A5	Transport, extracellular			0	Upregulated in I48M
										r1607_neg	0.342857	0.464887	1.2959	1.2959	0.632749	r1607	Amino Acid-Polyamine-Organocation (APC) TCDB:2.A.3.8.1	1.00 * L-methionine [e] + 1.00 * L-isoleucine [c] --> 1.00 * L-methionine [c] + 1.00 * L-isoleucine [e] SLC7A5	SLC7A5	Transport, extracellular			0	Upregulated in I48M
										r1607_pos	0.114286	0.942008	1.49507	1.49507	0.572343	r1607	Amino Acid-Polyamine-Organocation (APC) TCDB:2.A.3.8.1	1.00 * L-methionine [e] + 1.00 * L-isoleucine [c] --> 1.00 * L-methionine [c] + 1.00 * L-isoleucine [e] SLC7A5	SLC7A5	Transport, extracellular			0	Upregulated in I48M
										r1610_neg	0.114286	0.942008	1.70702	1.70702	0.572343	r1610	Amino Acid-Polyamine-Organocation (APC) TCDB:2.A.3.8.1	1.00 * L-cysteine [c] + 1.00 * L-tryptophan [e] --> 1.00 * L-cysteine [e] + 1.00 * L-tryptophan [c] SLC7A5	SLC7A5	Transport, extracellular			0	Upregulated in I48M
										r1610_pos	0.342857	0.464887	1.12156	1.12156	0.632749	r1610	Amino Acid-Polyamine-Organocation (APC) TCDB:2.A.3.8.1	1.00 * L-cysteine [c] + 1.00 * L-tryptophan [e] --> 1.00 * L-cysteine [e] + 1.00 * L-tryptophan [c] SLC7A5	SLC7A5	Transport, extracellular			0	Upregulated in I48M
										r1627_neg	0.2	0.69897	1.63633	1.63633	0.57963	r1627	Amino Acid-Polyamine-Organocation (APC) TCDB:2.A.3.8.1	1.00 * L-cysteine [c] + 1.00 * L-tyrosine [e] --> 1.00 * L-cysteine [e] + 1.00 * L-tyrosine [c] SLC7A5	SLC7A5	Transport, extracellular			0	Upregulated in I48M
										r1627_pos	0.342857	0.464887	1.12356	1.12356	0.632749	r1627	Amino Acid-Polyamine-Organocation (APC) TCDB:2.A.3.8.1	1.00 * L-cysteine [c] + 1.00 * L-tyrosine [e] --> 1.00 * L-cysteine [e] + 1.00 * L-tyrosine [c] SLC7A5	SLC7A5	Transport, extracellular			0	Upregulated in I48M
										r1629_neg	0.2	0.69897	1.21421	1.21421	0.57963	r1629	Amino Acid-Polyamine-Organocation (APC) TCDB:2.A.3.8.1	1.00 * L-tyrosine [e] + 1.00 * L-proline [c] --> 1.00 * L-proline [e] + 1.00 * L-tyrosine [c] SLC7A5	SLC7A5	Transport, extracellular			0	Upregulated in I48M
										r1629_pos	0.2	0.69897	1.13555	1.13555	0.57963	r1629	Amino Acid-Polyamine-Organocation (APC) TCDB:2.A.3.8.1	1.00 * L-tyrosine [e] + 1.00 * L-proline [c] --> 1.00 * L-proline [e] + 1.00 * L-tyrosine [c] SLC7A5	SLC7A5	Transport, extracellular			0	Upregulated in I48M
										r1635_neg	0.342857	0.464887	1.12084	1.12084	0.632749	r1635	Amino Acid-Polyamine-Organocation (APC) TCDB:2.A.3.8.1	1.00 * L-cysteine [e] + 1.00 * L-leucine [c] --> 1.00 * L-cysteine [c] + 1.00 * L-leucine [e] SLC7A5	SLC7A5	Transport, extracellular			0	Upregulated in I48M
										r1635_pos	0.114286	0.942008	1.67437	1.67437	0.572343	r1635	Amino Acid-Polyamine-Organocation (APC) TCDB:2.A.3.8.1	1.00 * L-cysteine [e] + 1.00 * L-leucine [c] --> 1.00 * L-cysteine [c] + 1.00 * L-leucine [e] SLC7A5	SLC7A5	Transport, extracellular			0	Upregulated in I48M
										r1636_neg	0.342857	0.464887	1.08686	1.08685	0.632749	r1636	Amino Acid-Polyamine-Organocation (APC) TCDB:2.A.3.8.1	1.00 * L-cysteine [e] + 1.00 * L-proline [c] --> 1.00 * L-cysteine [c] + 1.00 * L-proline [e] SLC7A5	SLC7A5	Transport, extracellular			0	Upregulated in I48M
										r1636_pos	0.114286	0.942008	1.70587	1.70588	0.572343	r1636	Amino Acid-Polyamine-Organocation (APC) TCDB:2.A.3.8.1	1.00 * L-cysteine [e] + 1.00 * L-proline [c] --> 1.00 * L-cysteine [c] + 1.00 * L-proline [e] SLC7A5	SLC7A5	Transport, extracellular			0	Upregulated in I48M
										r1638_neg	0.342857	0.464887	1.12084	1.12084	0.632749	r1638	Amino Acid-Polyamine-Organocation (APC) TCDB:2.A.3.8.1	1.00 * L-cysteine [e] + 1.00 * L-valine [c] --> 1.00 * L-cysteine [c] + 1.00 * L-valine [e] SLC7A5	SLC7A5	Transport, extracellular			0	Upregulated in I48M
										r1638_pos	0.114286	0.942008	1.67437	1.67437	0.572343	r1638	Amino Acid-Polyamine-Organocation (APC) TCDB:2.A.3.8.1	1.00 * L-cysteine [e] + 1.00 * L-valine [c] --> 1.00 * L-cysteine [c] + 1.00 * L-valine [e] SLC7A5	SLC7A5	Transport, extracellular			0	Upregulated in I48M
										r1639_neg	0.114286	0.942008	1.77986	1.77987	0.572343	r1639	Amino Acid-Polyamine-Organocation (APC) TCDB:2.A.3.8.1	1.00 * L-cysteine [e] + 1.00 * L-threonine [c] --> 1.00 * L-cysteine [c] + 1.00 * L-threonine [e] SLC7A5	SLC7A5	Transport, extracellular			0	Upregulated in I48M
										r1639_pos	0.2	0.69897	1.45916	1.45916	0.57963	r1639	Amino Acid-Polyamine-Organocation (APC) TCDB:2.A.3.8.1	1.00 * L-cysteine [e] + 1.00 * L-threonine [c] --> 1.00 * L-cysteine [c] + 1.00 * L-threonine [e] SLC7A5	SLC7A5	Transport, extracellular			0	Upregulated in I48M
										r1640_neg	0.342857	0.464887	1.12105	1.12105	0.632749	r1640	Amino Acid-Polyamine-Organocation (APC) TCDB:2.A.3.8.1	1.00 * L-cysteine [e] + 1.00 * L-homoserine [c] --> 1.00 * L-cysteine [c] + 1.00 * L-homoserine [e] SLC7A5	SLC7A5	Transport, extracellular			0	Upregulated in I48M
										r1641_neg	0.342857	0.464887	1.12084	1.12084	0.632749	r1641	Amino Acid-Polyamine-Organocation (APC) TCDB:2.A.3.8.1	1.00 * L-cysteine [e] + 1.00 * L-isoleucine [c] --> 1.00 * L-cysteine [c] + 1.00 * L-isoleucine [e] SLC7A5	SLC7A5	Transport, extracellular			0	Upregulated in I48M
										r1641_pos	0.114286	0.942008	1.67437	1.67437	0.572343	r1641	Amino Acid-Polyamine-Organocation (APC) TCDB:2.A.3.8.1	1.00 * L-cysteine [e] + 1.00 * L-isoleucine [c] --> 1.00 * L-cysteine [c] + 1.00 * L-isoleucine [e] SLC7A5	SLC7A5	Transport, extracellular			0	Upregulated in I48M
										r1642_neg	0.2	0.69897	1.38286	1.38286	0.57963	r1642	Amino Acid-Polyamine-Organocation (APC) TCDB:2.A.3.8.1	1.00 * L-leucine [e] + 1.00 * L-proline [c] --> 1.00 * L-proline [e] + 1.00 * L-leucine [c] SLC7A5	SLC7A5	Transport, extracellular			0	Upregulated in I48M
										r1642_pos	0.057143	1.24304	1.55698	1.55699	0.572343	r1642	Amino Acid-Polyamine-Organocation (APC) TCDB:2.A.3.8.1	1.00 * L-leucine [e] + 1.00 * L-proline [c] --> 1.00 * L-proline [e] + 1.00 * L-leucine [c] SLC7A5	SLC7A5	Transport, extracellular			0	Upregulated in I48M
										r1643_neg	0.342857	0.464887	1.28849	1.28849	0.632749	r1643	Amino Acid-Polyamine-Organocation (APC) TCDB:2.A.3.8.1	1.00 * L-asparagine [c] + 1.00 * L-leucine [e] --> 1.00 * L-asparagine [e] + 1.00 * L-leucine [c] SLC7A5	SLC7A5	Transport, extracellular			0	Upregulated in I48M
										r1643_pos	0.342857	0.464887	1.28849	1.28849	0.632749	r1643	Amino Acid-Polyamine-Organocation (APC) TCDB:2.A.3.8.1	1.00 * L-asparagine [c] + 1.00 * L-leucine [e] --> 1.00 * L-asparagine [e] + 1.00 * L-leucine [c] SLC7A5	SLC7A5	Transport, extracellular			0	Upregulated in I48M
										r1645_neg	0.342857	0.464887	1.28849	1.28849	0.632749	r1645	Amino Acid-Polyamine-Organocation (APC) TCDB:2.A.3.8.1	1.00 * L-threonine [c] + 1.00 * L-leucine [e] --> 1.00 * L-threonine [e] + 1.00 * L-leucine [c] SLC7A5	SLC7A5	Transport, extracellular			0	Upregulated in I48M
										r1645_pos	0.342857	0.464887	1.28849	1.28849	0.632749	r1645	Amino Acid-Polyamine-Organocation (APC) TCDB:2.A.3.8.1	1.00 * L-threonine [c] + 1.00 * L-leucine [e] --> 1.00 * L-threonine [e] + 1.00 * L-leucine [c] SLC7A5	SLC7A5	Transport, extracellular			0	Upregulated in I48M
										r1646_neg	0.342857	0.464887	1.28849	1.28849	0.632749	r1646	Amino Acid-Polyamine-Organocation (APC) TCDB:2.A.3.8.1	1.00 * L-leucine [e] + 1.00 * L-homoserine [c] --> 1.00 * L-homoserine [e] + 1.00 * L-leucine [c] SLC7A5	SLC7A5	Transport, extracellular			0	Upregulated in I48M
										r1646_pos	0.342857	0.464887	1.28849	1.28849	0.632749	r1646	Amino Acid-Polyamine-Organocation (APC) TCDB:2.A.3.8.1	1.00 * L-leucine [e] + 1.00 * L-homoserine [c] --> 1.00 * L-homoserine [e] + 1.00 * L-leucine [c] SLC7A5	SLC7A5	Transport, extracellular			0	Upregulated in I48M
										r1648_neg	0.114286	0.942008	1.50974	1.50974	0.572343	r1648	Amino Acid-Polyamine-Organocation (APC) TCDB:2.A.3.8.1	1.00 * L-asparagine [c] + 1.00 * L-proline [e] --> 1.00 * L-asparagine [e] + 1.00 * L-proline [c] SLC7A5	SLC7A5	Transport, extracellular			0	Upregulated in I48M
										r1648_pos	0.2	0.69897	1.38141	1.38141	0.57963	r1648	Amino Acid-Polyamine-Organocation (APC) TCDB:2.A.3.8.1	1.00 * L-asparagine [c] + 1.00 * L-proline [e] --> 1.00 * L-asparagine [e] + 1.00 * L-proline [c] SLC7A5	SLC7A5	Transport, extracellular			0	Upregulated in I48M
										r1649_neg	0.114286	0.942008	1.42866	1.42866	0.572343	r1649	Amino Acid-Polyamine-Organocation (APC) TCDB:2.A.3.8.1	1.00 * L-proline [e] + 1.00 * L-valine [c] --> 1.00 * L-valine [e] + 1.00 * L-proline [c] SLC7A5	SLC7A5	Transport, extracellular			0	Upregulated in I48M
										r1649_pos	0.2	0.69897	1.38286	1.38286	0.57963	r1649	Amino Acid-Polyamine-Organocation (APC) TCDB:2.A.3.8.1	1.00 * L-proline [e] + 1.00 * L-valine [c] --> 1.00 * L-valine [e] + 1.00 * L-proline [c] SLC7A5	SLC7A5	Transport, extracellular			0	Upregulated in I48M
										r1650_neg	0.114286	0.942008	1.42789	1.42789	0.572343	r1650	Amino Acid-Polyamine-Organocation (APC) TCDB:2.A.3.8.1	1.00 * L-threonine [c] + 1.00 * L-proline [e] --> 1.00 * L-threonine [e] + 1.00 * L-proline [c] SLC7A5	SLC7A5	Transport, extracellular			0	Upregulated in I48M
										r1650_pos	0.2	0.69897	1.38141	1.38141	0.57963	r1650	Amino Acid-Polyamine-Organocation (APC) TCDB:2.A.3.8.1	1.00 * L-threonine [c] + 1.00 * L-proline [e] --> 1.00 * L-threonine [e] + 1.00 * L-proline [c] SLC7A5	SLC7A5	Transport, extracellular			0	Upregulated in I48M
										r1651_neg	0.114286	0.942008	1.42789	1.42789	0.572343	r1651	Amino Acid-Polyamine-Organocation (APC) TCDB:2.A.3.8.1	1.00 * L-proline [e] + 1.00 * L-homoserine [c] --> 1.00 * L-homoserine [e] + 1.00 * L-proline [c] SLC7A5	SLC7A5	Transport, extracellular			0	Upregulated in I48M
										r1651_pos	0.2	0.69897	1.38141	1.38141	0.57963	r1651	Amino Acid-Polyamine-Organocation (APC) TCDB:2.A.3.8.1	1.00 * L-proline [e] + 1.00 * L-homoserine [c] --> 1.00 * L-homoserine [e] + 1.00 * L-proline [c] SLC7A5	SLC7A5	Transport, extracellular			0	Upregulated in I48M
										r1652_neg	0.114286	0.942008	1.42866	1.42866	0.572343	r1652	Amino Acid-Polyamine-Organocation (APC) TCDB:2.A.3.8.1	1.00 * L-proline [e] + 1.00 * L-isoleucine [c] --> 1.00 * L-isoleucine [e] + 1.00 * L-proline [c] SLC7A5	SLC7A5	Transport, extracellular			0	Upregulated in I48M
										r1652_pos	0.2	0.69897	1.38286	1.38286	0.57963	r1652	Amino Acid-Polyamine-Organocation (APC) TCDB:2.A.3.8.1	1.00 * L-proline [e] + 1.00 * L-isoleucine [c] --> 1.00 * L-isoleucine [e] + 1.00 * L-proline [c] SLC7A5	SLC7A5	Transport, extracellular			0	Upregulated in I48M
										r1653_neg	0.342857	0.464887	1.28849	1.28849	0.632749	r1653	Amino Acid-Polyamine-Organocation (APC) TCDB:2.A.3.8.1	1.00 * L-asparagine [e] + 1.00 * L-valine [c] --> 1.00 * L-asparagine [c] + 1.00 * L-valine [e] SLC7A5	SLC7A5	Transport, extracellular			0	Upregulated in I48M
										r1653_pos	0.342857	0.464887	1.28849	1.28849	0.632749	r1653	Amino Acid-Polyamine-Organocation (APC) TCDB:2.A.3.8.1	1.00 * L-asparagine [e] + 1.00 * L-valine [c] --> 1.00 * L-asparagine [c] + 1.00 * L-valine [e] SLC7A5	SLC7A5	Transport, extracellular			0	Upregulated in I48M
										r1654_neg	0.342857	0.464887	1.281	1.281	0.632749	r1654	Amino Acid-Polyamine-Organocation (APC) TCDB:2.A.3.8.1	1.00 * L-asparagine [e] + 1.00 * L-threonine [c] --> 1.00 * L-asparagine [c] + 1.00 * L-threonine [e] SLC7A5	SLC7A5	Transport, extracellular			0	Upregulated in I48M
										r1654_pos	0.342857	0.464887	1.281	1.281	0.632749	r1654	Amino Acid-Polyamine-Organocation (APC) TCDB:2.A.3.8.1	1.00 * L-asparagine [e] + 1.00 * L-threonine [c] --> 1.00 * L-asparagine [c] + 1.00 * L-threonine [e] SLC7A5	SLC7A5	Transport, extracellular			0	Upregulated in I48M
										r1655_neg	0.342857	0.464887	1.281	1.281	0.632749	r1655	Amino Acid-Polyamine-Organocation (APC) TCDB:2.A.3.8.1	1.00 * L-asparagine [e] + 1.00 * L-homoserine [c] --> 1.00 * L-asparagine [c] + 1.00 * L-homoserine [e] SLC7A5	SLC7A5	Transport, extracellular			0	Upregulated in I48M
										r1655_pos	0.342857	0.464887	1.281	1.281	0.632749	r1655	Amino Acid-Polyamine-Organocation (APC) TCDB:2.A.3.8.1	1.00 * L-asparagine [e] + 1.00 * L-homoserine [c] --> 1.00 * L-asparagine [c] + 1.00 * L-homoserine [e] SLC7A5	SLC7A5	Transport, extracellular			0	Upregulated in I48M
										r1656_neg	0.342857	0.464887	1.28849	1.28849	0.632749	r1656	Amino Acid-Polyamine-Organocation (APC) TCDB:2.A.3.8.1	1.00 * L-asparagine [e] + 1.00 * L-isoleucine [c] --> 1.00 * L-asparagine [c] + 1.00 * L-isoleucine [e] SLC7A5	SLC7A5	Transport, extracellular			0	Upregulated in I48M
										r1656_pos	0.342857	0.464887	1.28849	1.28849	0.632749	r1656	Amino Acid-Polyamine-Organocation (APC) TCDB:2.A.3.8.1	1.00 * L-asparagine [e] + 1.00 * L-isoleucine [c] --> 1.00 * L-asparagine [c] + 1.00 * L-isoleucine [e] SLC7A5	SLC7A5	Transport, extracellular			0	Upregulated in I48M
										r1657_neg	0.342857	0.464887	1.28849	1.28849	0.632749	r1657	Amino Acid-Polyamine-Organocation (APC) TCDB:2.A.3.8.1	1.00 * L-threonine [c] + 1.00 * L-valine [e] --> 1.00 * L-threonine [e] + 1.00 * L-valine [c] SLC7A5	SLC7A5	Transport, extracellular			0	Upregulated in I48M
										r1657_pos	0.342857	0.464887	1.28849	1.28849	0.632749	r1657	Amino Acid-Polyamine-Organocation (APC) TCDB:2.A.3.8.1	1.00 * L-threonine [c] + 1.00 * L-valine [e] --> 1.00 * L-threonine [e] + 1.00 * L-valine [c] SLC7A5	SLC7A5	Transport, extracellular			0	Upregulated in I48M
										r1658_neg	0.342857	0.464887	1.28849	1.28849	0.632749	r1658	Amino Acid-Polyamine-Organocation (APC) TCDB:2.A.3.8.1	1.00 * L-valine [e] + 1.00 * L-homoserine [c] --> 1.00 * L-homoserine [e] + 1.00 * L-valine [c] SLC7A5	SLC7A5	Transport, extracellular			0	Upregulated in I48M
										r1658_pos	0.342857	0.464887	1.28849	1.28849	0.632749	r1658	Amino Acid-Polyamine-Organocation (APC) TCDB:2.A.3.8.1	1.00 * L-valine [e] + 1.00 * L-homoserine [c] --> 1.00 * L-homoserine [e] + 1.00 * L-valine [c] SLC7A5	SLC7A5	Transport, extracellular			0	Upregulated in I48M
										r1659_neg	0.342857	0.464887	1.2959	1.2959	0.632749	r1659	Amino Acid-Polyamine-Organocation (APC) TCDB:2.A.3.8.1	1.00 * L-valine [e] + 1.00 * L-isoleucine [c] --> 1.00 * L-isoleucine [e] + 1.00 * L-valine [c] SLC7A5	SLC7A5	Transport, extracellular			0	Upregulated in I48M
										r1659_pos	0.342857	0.464887	1.2959	1.2959	0.632749	r1659	Amino Acid-Polyamine-Organocation (APC) TCDB:2.A.3.8.1	1.00 * L-valine [e] + 1.00 * L-isoleucine [c] --> 1.00 * L-isoleucine [e] + 1.00 * L-valine [c] SLC7A5	SLC7A5	Transport, extracellular			0	Upregulated in I48M
										r1660_neg	0.342857	0.464887	1.281	1.281	0.632749	r1660	Amino Acid-Polyamine-Organocation (APC) TCDB:2.A.3.8.1	1.00 * L-threonine [e] + 1.00 * L-homoserine [c] --> 1.00 * L-threonine [c] + 1.00 * L-homoserine [e] SLC7A5	SLC7A5	Transport, extracellular			0	Upregulated in I48M
										r1660_pos	0.342857	0.464887	1.281	1.281	0.632749	r1660	Amino Acid-Polyamine-Organocation (APC) TCDB:2.A.3.8.1	1.00 * L-threonine [e] + 1.00 * L-homoserine [c] --> 1.00 * L-threonine [c] + 1.00 * L-homoserine [e] SLC7A5	SLC7A5	Transport, extracellular			0	Upregulated in I48M
										r1661_neg	0.342857	0.464887	1.28849	1.28849	0.632749	r1661	Amino Acid-Polyamine-Organocation (APC) TCDB:2.A.3.8.1	1.00 * L-threonine [e] + 1.00 * L-isoleucine [c] --> 1.00 * L-threonine [c] + 1.00 * L-isoleucine [e] SLC7A5	SLC7A5	Transport, extracellular			0	Upregulated in I48M
										r1661_pos	0.342857	0.464887	1.28849	1.28849	0.632749	r1661	Amino Acid-Polyamine-Organocation (APC) TCDB:2.A.3.8.1	1.00 * L-threonine [e] + 1.00 * L-isoleucine [c] --> 1.00 * L-threonine [c] + 1.00 * L-isoleucine [e] SLC7A5	SLC7A5	Transport, extracellular			0	Upregulated in I48M
										r1662_neg	0.342857	0.464887	1.28849	1.28849	0.632749	r1662	Amino Acid-Polyamine-Organocation (APC) TCDB:2.A.3.8.1	1.00 * L-homoserine [e] + 1.00 * L-isoleucine [c] --> 1.00 * L-isoleucine [e] + 1.00 * L-homoserine [c] SLC7A5	SLC7A5	Transport, extracellular			0	Upregulated in I48M
										r1662_pos	0.342857	0.464887	1.28849	1.28849	0.632749	r1662	Amino Acid-Polyamine-Organocation (APC) TCDB:2.A.3.8.1	1.00 * L-homoserine [e] + 1.00 * L-isoleucine [c] --> 1.00 * L-isoleucine [e] + 1.00 * L-homoserine [c] SLC7A5	SLC7A5	Transport, extracellular			0	Upregulated in I48M
										r1664_neg	0.114286	0.942008	1.56261	1.56261	0.572343	r1664	Y+LAT2 Utilized transport	1.00 * Ornithine [c] + 1.00 * L-lysinium(1+) [e] --> 1.00 * L-lysinium(1+) [c] + 1.00 * Ornithine [e] SLC7A6	SLC7A6	Transport, extracellular			0	Upregulated in I48M
										r1664_pos	0.2	0.69897	1.53996	1.53996	0.57963	r1664	Y+LAT2 Utilized transport	1.00 * Ornithine [c] + 1.00 * L-lysinium(1+) [e] --> 1.00 * L-lysinium(1+) [c] + 1.00 * Ornithine [e] SLC7A6	SLC7A6	Transport, extracellular			0	Upregulated in I48M
										r1665_neg	0.114286	0.942008	1.46291	1.46291	0.572343	r1665	Y+LAT2 Utilized transport	1.00 * L-lysinium(1+) [e] + 1.00 * L-histidine [c] --> 1.00 * L-lysinium(1+) [c] + 1.00 * L-histidine [e] SLC7A6	SLC7A6	Transport, extracellular			0	Upregulated in I48M
										r1665_pos	0.2	0.69897	1.41846	1.41847	0.57963	r1665	Y+LAT2 Utilized transport	1.00 * L-lysinium(1+) [e] + 1.00 * L-histidine [c] --> 1.00 * L-lysinium(1+) [c] + 1.00 * L-histidine [e] SLC7A6	SLC7A6	Transport, extracellular			0	Upregulated in I48M
										r1666_neg	0.114286	0.942008	1.56261	1.56261	0.572343	r1666	Y+LAT2 Utilized transport	1.00 * L-lysinium(1+) [e] + 1.00 * L-citrulline [c] --> 1.00 * L-lysinium(1+) [c] + 1.00 * L-citrulline [e] SLC7A6	SLC7A6	Transport, extracellular			0	Upregulated in I48M
										r1666_pos	0.2	0.69897	1.53949	1.53949	0.57963	r1666	Y+LAT2 Utilized transport	1.00 * L-lysinium(1+) [e] + 1.00 * L-citrulline [c] --> 1.00 * L-lysinium(1+) [c] + 1.00 * L-citrulline [e] SLC7A6	SLC7A6	Transport, extracellular			0	Upregulated in I48M
										r1667_neg	0.2	0.69897	1.51799	1.51799	0.57963	r1667	Y+LAT2 Utilized transport	1.00 * Ornithine [c] + 1.00 * L-argininium(1+) [e] --> 1.00 * L-argininium(1+) [c] + 1.00 * Ornithine [e] SLC7A6	SLC7A6	Transport, extracellular			0	Upregulated in I48M
										r1667_pos	0.114286	0.942008	1.51289	1.51289	0.572343	r1667	Y+LAT2 Utilized transport	1.00 * Ornithine [c] + 1.00 * L-argininium(1+) [e] --> 1.00 * L-argininium(1+) [c] + 1.00 * Ornithine [e] SLC7A6	SLC7A6	Transport, extracellular			0	Upregulated in I48M
										r1668_neg	0.114286	0.942008	1.46291	1.46291	0.572343	r1668	Y+LAT2 Utilized transport	1.00 * L-argininium(1+) [e] + 1.00 * L-histidine [c] --> 1.00 * L-argininium(1+) [c] + 1.00 * L-histidine [e] SLC7A6	SLC7A6	Transport, extracellular			0	Upregulated in I48M
										r1668_pos	0.2	0.69897	1.48373	1.48374	0.57963	r1668	Y+LAT2 Utilized transport	1.00 * L-argininium(1+) [e] + 1.00 * L-histidine [c] --> 1.00 * L-argininium(1+) [c] + 1.00 * L-histidine [e] SLC7A6	SLC7A6	Transport, extracellular			0	Upregulated in I48M
										r1669_neg	0.2	0.69897	1.51799	1.51799	0.57963	r1669	Y+LAT2 Utilized transport	1.00 * L-argininium(1+) [e] + 1.00 * L-citrulline [c] --> 1.00 * L-argininium(1+) [c] + 1.00 * L-citrulline [e] SLC7A6	SLC7A6	Transport, extracellular			0	Upregulated in I48M
										r1669_pos	0.114286	0.942008	1.54023	1.54023	0.572343	r1669	Y+LAT2 Utilized transport	1.00 * L-argininium(1+) [e] + 1.00 * L-citrulline [c] --> 1.00 * L-argininium(1+) [c] + 1.00 * L-citrulline [e] SLC7A6	SLC7A6	Transport, extracellular			0	Upregulated in I48M
										r1670_neg	0.114286	0.942008	1.48273	1.48273	0.572343	r1670	Y+LAT2 Utilized transport	1.00 * Ornithine [e] + 1.00 * L-histidine [c] --> 1.00 * Ornithine [c] + 1.00 * L-histidine [e] SLC7A6	SLC7A6	Transport, extracellular			0	Upregulated in I48M
										r1670_pos	0.114286	0.942008	1.56261	1.56261	0.572343	r1670	Y+LAT2 Utilized transport	1.00 * Ornithine [e] + 1.00 * L-histidine [c] --> 1.00 * Ornithine [c] + 1.00 * L-histidine [e] SLC7A6	SLC7A6	Transport, extracellular			0	Upregulated in I48M
										r1671_neg	0.114286	0.942008	1.56261	1.56261	0.572343	r1671	Y+LAT2 Utilized transport	1.00 * L-citrulline [c] + 1.00 * L-histidine [e] --> 1.00 * L-histidine [c] + 1.00 * L-citrulline [e] SLC7A6	SLC7A6	Transport, extracellular			0	Upregulated in I48M
										r1671_pos	0.2	0.69897	1.36987	1.36987	0.57963	r1671	Y+LAT2 Utilized transport	1.00 * L-citrulline [c] + 1.00 * L-histidine [e] --> 1.00 * L-histidine [c] + 1.00 * L-citrulline [e] SLC7A6	SLC7A6	Transport, extracellular			0	Upregulated in I48M
										r1672_pos	0.2	0.69897	1.429	1.429	0.57963	r1672	Y+LAT2 Utilized transport	1.00 * Sodium [e] + 1.00 * L-alanine [c] + 1.00 * Glycine [e] --> 1.00 * Sodium [c] + 1.00 * L-alanine [e] + 1.00 * Glycine [c] SLC7A6	SLC7A6	Transport, extracellular			0	Upregulated in I48M
										r1673_pos	0.114286	0.942008	1.76754	1.76754	0.572343	r1673	Y+LAT2 Utilized transport	1.00 * Sodium [e] + 1.00 * L-glutamine [c] + 1.00 * Glycine [e] --> 1.00 * Sodium [c] + 1.00 * L-glutamine [e] + 1.00 * Glycine [c] SLC7A6	SLC7A6	Transport, extracellular			0	Upregulated in I48M
										r1674_pos	0.2	0.69897	1.429	1.429	0.57963	r1674	Y+LAT2 Utilized transport	1.00 * Sodium [e] + 1.00 * Glycine [e] + 1.00 * L-serine [c] --> 1.00 * Sodium [c] + 1.00 * Glycine [c] + 1.00 * L-serine [e] SLC7A6	SLC7A6	Transport, extracellular			0	Upregulated in I48M
										r1675_pos	0.114286	0.942008	1.76758	1.76758	0.572343	r1675	Y+LAT2 Utilized transport	1.00 * Sodium [e] + 1.00 * Glycine [e] + 1.00 * L-methionine [c] --> 1.00 * Sodium [c] + 1.00 * Glycine [c] + 1.00 * L-methionine [e] SLC7A6	SLC7A6	Transport, extracellular			0	Upregulated in I48M
										r1676_pos	0.114286	0.942008	1.76327	1.76327	0.572343	r1676	Y+LAT2 Utilized transport	1.00 * Sodium [e] + 1.00 * Glycine [e] + 1.00 * L-tryptophan [c] --> 1.00 * Sodium [c] + 1.00 * Glycine [c] + 1.00 * L-tryptophan [e] SLC7A6	SLC7A6	Transport, extracellular			0	Upregulated in I48M
										r1677_pos	0.114286	0.942008	1.77227	1.77228	0.572343	r1677	Y+LAT2 Utilized transport	1.00 * Sodium [e] + 1.00 * Glycine [e] + 1.00 * L-phenylalanine [c] --> 1.00 * Sodium [c] + 1.00 * Glycine [c] + 1.00 * L-phenylalanine [e] SLC7A6	SLC7A6	Transport, extracellular			0	Upregulated in I48M
										r1678_pos	0.114286	0.942008	1.76327	1.76327	0.572343	r1678	Y+LAT2 Utilized transport	1.00 * Sodium [e] + 1.00 * Glycine [e] + 1.00 * L-tyrosine [c] --> 1.00 * Sodium [c] + 1.00 * Glycine [c] + 1.00 * L-tyrosine [e] SLC7A6	SLC7A6	Transport, extracellular			0	Upregulated in I48M
										r1679_pos	0.2	0.69897	1.4653	1.4653	0.57963	r1679	Y+LAT2 Utilized transport	1.00 * Sodium [e] + 1.00 * L-cysteine [c] + 1.00 * Glycine [e] --> 1.00 * Sodium [c] + 1.00 * L-cysteine [e] + 1.00 * Glycine [c] SLC7A6	SLC7A6	Transport, extracellular			0	Upregulated in I48M
										r1680_pos	0.114286	0.942008	1.76758	1.76758	0.572343	r1680	Y+LAT2 Utilized transport	1.00 * Sodium [e] + 1.00 * Glycine [e] + 1.00 * L-leucine [c] --> 1.00 * Sodium [c] + 1.00 * Glycine [c] + 1.00 * L-leucine [e] SLC7A6	SLC7A6	Transport, extracellular			0	Upregulated in I48M
										r1681_pos	0.114286	0.942008	1.76327	1.76327	0.572343	r1681	Y+LAT2 Utilized transport	1.00 * Sodium [e] + 1.00 * Glycine [e] + 1.00 * L-proline [c] --> 1.00 * Sodium [c] + 1.00 * Glycine [c] + 1.00 * L-proline [e] SLC7A6	SLC7A6	Transport, extracellular			0	Upregulated in I48M
										r1682_pos	0.114286	0.942008	1.76754	1.76754	0.572343	r1682	Y+LAT2 Utilized transport	1.00 * Sodium [e] + 1.00 * L-asparagine [c] + 1.00 * Glycine [e] --> 1.00 * Sodium [c] + 1.00 * L-asparagine [e] + 1.00 * Glycine [c] SLC7A6	SLC7A6	Transport, extracellular			0	Upregulated in I48M
										r1683_pos	0.114286	0.942008	1.76758	1.76758	0.572343	r1683	Y+LAT2 Utilized transport	1.00 * Sodium [e] + 1.00 * Glycine [e] + 1.00 * L-valine [c] --> 1.00 * Sodium [c] + 1.00 * Glycine [c] + 1.00 * L-valine [e] SLC7A6	SLC7A6	Transport, extracellular			0	Upregulated in I48M
										r1684_pos	0.2	0.69897	1.429	1.429	0.57963	r1684	Y+LAT2 Utilized transport	1.00 * Sodium [e] + 1.00 * Glycine [e] + 1.00 * L-threonine [c] --> 1.00 * Sodium [c] + 1.00 * Glycine [c] + 1.00 * L-threonine [e] SLC7A6	SLC7A6	Transport, extracellular			0	Upregulated in I48M
										r1685_pos	0.114286	0.942008	1.76754	1.76754	0.572343	r1685	Y+LAT2 Utilized transport	1.00 * Sodium [e] + 1.00 * Glycine [e] + 1.00 * L-homoserine [c] --> 1.00 * Sodium [c] + 1.00 * Glycine [c] + 1.00 * L-homoserine [e] SLC7A6	SLC7A6	Transport, extracellular			0	Upregulated in I48M
										r1686_pos	0.114286	0.942008	1.76758	1.76758	0.572343	r1686	Y+LAT2 Utilized transport	1.00 * Sodium [e] + 1.00 * Glycine [e] + 1.00 * L-isoleucine [c] --> 1.00 * Sodium [c] + 1.00 * Glycine [c] + 1.00 * L-isoleucine [e] SLC7A6	SLC7A6	Transport, extracellular			0	Upregulated in I48M
										r1687_pos	0.2	0.69897	1.429	1.429	0.57963	r1687	Y+LAT2 Utilized transport	1.00 * Sodium [e] + 1.00 * L-alanine [e] + 1.00 * Glycine [c] --> 1.00 * Sodium [c] + 1.00 * L-alanine [c] + 1.00 * Glycine [e] SLC7A6	SLC7A6	Transport, extracellular			0	Upregulated in I48M
										r1690_pos	0.2	0.69897	1.55583	1.55583	0.57963	r1690	Y+LAT2 Utilized transport	1.00 * Sodium [e] + 1.00 * L-alanine [e] + 1.00 * L-methionine [c] --> 1.00 * Sodium [c] + 1.00 * L-alanine [c] + 1.00 * L-methionine [e] SLC7A6	SLC7A6	Transport, extracellular			0	Upregulated in I48M
										r1691_pos	0.114286	0.942008	1.56305	1.56305	0.572343	r1691	Y+LAT2 Utilized transport	1.00 * Sodium [e] + 1.00 * L-alanine [e] + 1.00 * L-tryptophan [c] --> 1.00 * Sodium [c] + 1.00 * L-alanine [c] + 1.00 * L-tryptophan [e] SLC7A6	SLC7A6	Transport, extracellular			0	Upregulated in I48M
										r1692_pos	0.114286	0.942008	1.56143	1.56143	0.572343	r1692	Y+LAT2 Utilized transport	1.00 * Sodium [e] + 1.00 * L-alanine [e] + 1.00 * L-phenylalanine [c] --> 1.00 * Sodium [c] + 1.00 * L-alanine [c] + 1.00 * L-phenylalanine [e] SLC7A6	SLC7A6	Transport, extracellular			0	Upregulated in I48M
										r1693_pos	0.114286	0.942008	1.5935	1.5935	0.572343	r1693	Y+LAT2 Utilized transport	1.00 * Sodium [e] + 1.00 * L-alanine [e] + 1.00 * L-tyrosine [c] --> 1.00 * Sodium [c] + 1.00 * L-alanine [c] + 1.00 * L-tyrosine [e] SLC7A6	SLC7A6	Transport, extracellular			0	Upregulated in I48M
										r1695_pos	0.2	0.69897	1.55583	1.55583	0.57963	r1695	Y+LAT2 Utilized transport	1.00 * Sodium [e] + 1.00 * L-alanine [e] + 1.00 * L-leucine [c] --> 1.00 * Sodium [c] + 1.00 * L-alanine [c] + 1.00 * L-leucine [e] SLC7A6	SLC7A6	Transport, extracellular			0	Upregulated in I48M
										r1696_pos	0.114286	0.942008	1.68322	1.68322	0.572343	r1696	Y+LAT2 Utilized transport	1.00 * Sodium [e] + 1.00 * L-alanine [e] + 1.00 * L-proline [c] --> 1.00 * Sodium [c] + 1.00 * L-alanine [c] + 1.00 * L-proline [e] SLC7A6	SLC7A6	Transport, extracellular			0	Upregulated in I48M
										r1698_pos	0.2	0.69897	1.55583	1.55583	0.57963	r1698	Y+LAT2 Utilized transport	1.00 * Sodium [e] + 1.00 * L-alanine [e] + 1.00 * L-valine [c] --> 1.00 * Sodium [c] + 1.00 * L-alanine [c] + 1.00 * L-valine [e] SLC7A6	SLC7A6	Transport, extracellular			0	Upregulated in I48M
										r1700_pos	0.2	0.69897	1.55762	1.55761	0.57963	r1700	Y+LAT2 Utilized transport	1.00 * Sodium [e] + 1.00 * L-alanine [e] + 1.00 * L-homoserine [c] --> 1.00 * Sodium [c] + 1.00 * L-alanine [c] + 1.00 * L-homoserine [e] SLC7A6	SLC7A6	Transport, extracellular			0	Upregulated in I48M
										r1701_pos	0.2	0.69897	1.55583	1.55583	0.57963	r1701	Y+LAT2 Utilized transport	1.00 * Sodium [e] + 1.00 * L-alanine [e] + 1.00 * L-isoleucine [c] --> 1.00 * Sodium [c] + 1.00 * L-alanine [c] + 1.00 * L-isoleucine [e] SLC7A6	SLC7A6	Transport, extracellular			0	Upregulated in I48M
										r1702_pos	0.114286	0.942008	1.69893	1.69893	0.572343	r1702	Y+LAT2 Utilized transport	1.00 * Sodium [e] + 1.00 * L-glutamine [e] + 1.00 * Glycine [c] --> 1.00 * Sodium [c] + 1.00 * L-glutamine [c] + 1.00 * Glycine [e] SLC7A6	SLC7A6	Transport, extracellular			0	Upregulated in I48M
										r1705_pos	0.2	0.69897	1.59735	1.59735	0.57963	r1705	Y+LAT2 Utilized transport	1.00 * Sodium [e] + 1.00 * L-glutamine [e] + 1.00 * L-methionine [c] --> 1.00 * Sodium [c] + 1.00 * L-glutamine [c] + 1.00 * L-methionine [e] SLC7A6	SLC7A6	Transport, extracellular			0	Upregulated in I48M
										r1706_pos	0.114286	0.942008	1.6197	1.6197	0.572343	r1706	Y+LAT2 Utilized transport	1.00 * Sodium [e] + 1.00 * L-glutamine [e] + 1.00 * L-tryptophan [c] --> 1.00 * Sodium [c] + 1.00 * L-glutamine [c] + 1.00 * L-tryptophan [e] SLC7A6	SLC7A6	Transport, extracellular			0	Upregulated in I48M
										r1707_pos	0.114286	0.942008	1.60384	1.60384	0.572343	r1707	Y+LAT2 Utilized transport	1.00 * Sodium [e] + 1.00 * L-glutamine [e] + 1.00 * L-phenylalanine [c] --> 1.00 * Sodium [c] + 1.00 * L-glutamine [c] + 1.00 * L-phenylalanine [e] SLC7A6	SLC7A6	Transport, extracellular			0	Upregulated in I48M
										r1708_pos	0.114286	0.942008	1.63439	1.6344	0.572343	r1708	Y+LAT2 Utilized transport	1.00 * Sodium [e] + 1.00 * L-glutamine [e] + 1.00 * L-tyrosine [c] --> 1.00 * Sodium [c] + 1.00 * L-glutamine [c] + 1.00 * L-tyrosine [e] SLC7A6	SLC7A6	Transport, extracellular			0	Upregulated in I48M
										r1710_pos	0.2	0.69897	1.59735	1.59735	0.57963	r1710	Y+LAT2 Utilized transport	1.00 * Sodium [e] + 1.00 * L-glutamine [e] + 1.00 * L-leucine [c] --> 1.00 * Sodium [c] + 1.00 * L-glutamine [c] + 1.00 * L-leucine [e] SLC7A6	SLC7A6	Transport, extracellular			0	Upregulated in I48M
										r1711_pos	0.114286	0.942008	1.68322	1.68322	0.572343	r1711	Y+LAT2 Utilized transport	1.00 * Sodium [e] + 1.00 * L-glutamine [e] + 1.00 * L-proline [c] --> 1.00 * Sodium [c] + 1.00 * L-glutamine [c] + 1.00 * L-proline [e] SLC7A6	SLC7A6	Transport, extracellular			0	Upregulated in I48M
										r1713_pos	0.2	0.69897	1.59735	1.59735	0.57963	r1713	Y+LAT2 Utilized transport	1.00 * Sodium [e] + 1.00 * L-glutamine [e] + 1.00 * L-valine [c] --> 1.00 * Sodium [c] + 1.00 * L-glutamine [c] + 1.00 * L-valine [e] SLC7A6	SLC7A6	Transport, extracellular			0	Upregulated in I48M
										r1715_pos	0.2	0.69897	1.59789	1.59789	0.57963	r1715	Y+LAT2 Utilized transport	1.00 * Sodium [e] + 1.00 * L-glutamine [e] + 1.00 * L-homoserine [c] --> 1.00 * Sodium [c] + 1.00 * L-glutamine [c] + 1.00 * L-homoserine [e] SLC7A6	SLC7A6	Transport, extracellular			0	Upregulated in I48M
										r1716_pos	0.2	0.69897	1.59735	1.59735	0.57963	r1716	Y+LAT2 Utilized transport	1.00 * Sodium [e] + 1.00 * L-glutamine [e] + 1.00 * L-isoleucine [c] --> 1.00 * Sodium [c] + 1.00 * L-glutamine [c] + 1.00 * L-isoleucine [e] SLC7A6	SLC7A6	Transport, extracellular			0	Upregulated in I48M
										r1717_pos	0.2	0.69897	1.429	1.429	0.57963	r1717	Y+LAT2 Utilized transport	1.00 * Sodium [e] + 1.00 * Glycine [c] + 1.00 * L-serine [e] --> 1.00 * Sodium [c] + 1.00 * Glycine [e] + 1.00 * L-serine [c] SLC7A6	SLC7A6	Transport, extracellular			0	Upregulated in I48M
										r1720_pos	0.114286	0.942008	1.76327	1.76327	0.572343	r1720	Y+LAT2 Utilized transport	1.00 * Sodium [e] + 1.00 * L-serine [e] + 1.00 * L-methionine [c] --> 1.00 * Sodium [c] + 1.00 * L-serine [c] + 1.00 * L-methionine [e] SLC7A6	SLC7A6	Transport, extracellular			0	Upregulated in I48M
										r1721_pos	0.114286	0.942008	1.76327	1.76327	0.572343	r1721	Y+LAT2 Utilized transport	1.00 * Sodium [e] + 1.00 * L-serine [e] + 1.00 * L-tryptophan [c] --> 1.00 * Sodium [c] + 1.00 * L-serine [c] + 1.00 * L-tryptophan [e] SLC7A6	SLC7A6	Transport, extracellular			0	Upregulated in I48M
										r1722_pos	0.114286	0.942008	1.76327	1.76327	0.572343	r1722	Y+LAT2 Utilized transport	1.00 * Sodium [e] + 1.00 * L-serine [e] + 1.00 * L-phenylalanine [c] --> 1.00 * Sodium [c] + 1.00 * L-serine [c] + 1.00 * L-phenylalanine [e] SLC7A6	SLC7A6	Transport, extracellular			0	Upregulated in I48M
										r1723_pos	0.114286	0.942008	1.76327	1.76327	0.572343	r1723	Y+LAT2 Utilized transport	1.00 * Sodium [e] + 1.00 * L-serine [e] + 1.00 * L-tyrosine [c] --> 1.00 * Sodium [c] + 1.00 * L-serine [c] + 1.00 * L-tyrosine [e] SLC7A6	SLC7A6	Transport, extracellular			0	Upregulated in I48M
										r1725_pos	0.114286	0.942008	1.76327	1.76327	0.572343	r1725	Y+LAT2 Utilized transport	1.00 * Sodium [e] + 1.00 * L-serine [e] + 1.00 * L-leucine [c] --> 1.00 * Sodium [c] + 1.00 * L-serine [c] + 1.00 * L-leucine [e] SLC7A6	SLC7A6	Transport, extracellular			0	Upregulated in I48M
										r1726_pos	0.114286	0.942008	1.76327	1.76327	0.572343	r1726	Y+LAT2 Utilized transport	1.00 * Sodium [e] + 1.00 * L-serine [e] + 1.00 * L-proline [c] --> 1.00 * Sodium [c] + 1.00 * L-serine [c] + 1.00 * L-proline [e] SLC7A6	SLC7A6	Transport, extracellular			0	Upregulated in I48M
										r1728_pos	0.114286	0.942008	1.76327	1.76327	0.572343	r1728	Y+LAT2 Utilized transport	1.00 * Sodium [e] + 1.00 * L-serine [e] + 1.00 * L-valine [c] --> 1.00 * Sodium [c] + 1.00 * L-serine [c] + 1.00 * L-valine [e] SLC7A6	SLC7A6	Transport, extracellular			0	Upregulated in I48M
										r1730_pos	0.114286	0.942008	1.76327	1.76327	0.572343	r1730	Y+LAT2 Utilized transport	1.00 * Sodium [e] + 1.00 * L-serine [e] + 1.00 * L-homoserine [c] --> 1.00 * Sodium [c] + 1.00 * L-serine [c] + 1.00 * L-homoserine [e] SLC7A6	SLC7A6	Transport, extracellular			0	Upregulated in I48M
										r1731_pos	0.114286	0.942008	1.76327	1.76327	0.572343	r1731	Y+LAT2 Utilized transport	1.00 * Sodium [e] + 1.00 * L-serine [e] + 1.00 * L-isoleucine [c] --> 1.00 * Sodium [c] + 1.00 * L-serine [c] + 1.00 * L-isoleucine [e] SLC7A6	SLC7A6	Transport, extracellular			0	Upregulated in I48M
										r1732_pos	0.114286	0.942008	1.65772	1.65772	0.572343	r1732	Y+LAT2 Utilized transport	1.00 * Sodium [e] + 1.00 * Glycine [c] + 1.00 * L-methionine [e] --> 1.00 * Sodium [c] + 1.00 * Glycine [e] + 1.00 * L-methionine [c] SLC7A6	SLC7A6	Transport, extracellular			0	Upregulated in I48M
										r1733_pos	0.114286	0.942008	1.6271	1.6271	0.572343	r1733	Y+LAT2 Utilized transport	1.00 * Sodium [e] + 1.00 * L-alanine [c] + 1.00 * L-methionine [e] --> 1.00 * Sodium [c] + 1.00 * L-alanine [e] + 1.00 * L-methionine [c] SLC7A6	SLC7A6	Transport, extracellular			0	Upregulated in I48M
										r1734_pos	0.114286	0.942008	1.61534	1.61534	0.572343	r1734	Y+LAT2 Utilized transport	1.00 * Sodium [e] + 1.00 * L-glutamine [c] + 1.00 * L-methionine [e] --> 1.00 * Sodium [c] + 1.00 * L-glutamine [e] + 1.00 * L-methionine [c] SLC7A6	SLC7A6	Transport, extracellular			0	Upregulated in I48M
										r1735_pos	0.114286	0.942008	1.61534	1.61534	0.572343	r1735	Y+LAT2 Utilized transport	1.00 * Sodium [e] + 1.00 * L-serine [c] + 1.00 * L-methionine [e] --> 1.00 * Sodium [c] + 1.00 * L-serine [e] + 1.00 * L-methionine [c] SLC7A6	SLC7A6	Transport, extracellular			0	Upregulated in I48M
										r1736_pos	0.114286	0.942008	1.66393	1.66393	0.572343	r1736	Y+LAT2 Utilized transport	1.00 * Sodium [e] + 1.00 * L-methionine [e] + 1.00 * L-tryptophan [c] --> 1.00 * Sodium [c] + 1.00 * L-methionine [c] + 1.00 * L-tryptophan [e] SLC7A6	SLC7A6	Transport, extracellular			0	Upregulated in I48M
										r1737_pos	0.114286	0.942008	1.62935	1.62935	0.572343	r1737	Y+LAT2 Utilized transport	1.00 * Sodium [e] + 1.00 * L-methionine [e] + 1.00 * L-phenylalanine [c] --> 1.00 * Sodium [c] + 1.00 * L-methionine [c] + 1.00 * L-phenylalanine [e] SLC7A6	SLC7A6	Transport, extracellular			0	Upregulated in I48M
										r1738_pos	0.114286	0.942008	1.62535	1.62535	0.572343	r1738	Y+LAT2 Utilized transport	1.00 * Sodium [e] + 1.00 * L-methionine [e] + 1.00 * L-tyrosine [c] --> 1.00 * Sodium [c] + 1.00 * L-methionine [c] + 1.00 * L-tyrosine [e] SLC7A6	SLC7A6	Transport, extracellular			0	Upregulated in I48M
										r1739_pos	0.114286	0.942008	1.66967	1.66967	0.572343	r1739	Y+LAT2 Utilized transport	1.00 * Sodium [e] + 1.00 * L-cysteine [c] + 1.00 * L-methionine [e] --> 1.00 * Sodium [c] + 1.00 * L-cysteine [e] + 1.00 * L-methionine [c] SLC7A6	SLC7A6	Transport, extracellular			0	Upregulated in I48M
										r1740_pos	0.114286	0.942008	1.61416	1.61416	0.572343	r1740	Y+LAT2 Utilized transport	1.00 * Sodium [e] + 1.00 * L-methionine [e] + 1.00 * L-leucine [c] --> 1.00 * Sodium [c] + 1.00 * L-methionine [c] + 1.00 * L-leucine [e] SLC7A6	SLC7A6	Transport, extracellular			0	Upregulated in I48M
										r1741_pos	0.114286	0.942008	1.6271	1.6271	0.572343	r1741	Y+LAT2 Utilized transport	1.00 * Sodium [e] + 1.00 * L-methionine [e] + 1.00 * L-proline [c] --> 1.00 * Sodium [c] + 1.00 * L-methionine [c] + 1.00 * L-proline [e] SLC7A6	SLC7A6	Transport, extracellular			0	Upregulated in I48M
										r1742_pos	0.114286	0.942008	1.61534	1.61534	0.572343	r1742	Y+LAT2 Utilized transport	1.00 * Sodium [e] + 1.00 * L-asparagine [c] + 1.00 * L-methionine [e] --> 1.00 * Sodium [c] + 1.00 * L-asparagine [e] + 1.00 * L-methionine [c] SLC7A6	SLC7A6	Transport, extracellular			0	Upregulated in I48M
										r1743_pos	0.114286	0.942008	1.61416	1.61416	0.572343	r1743	Y+LAT2 Utilized transport	1.00 * Sodium [e] + 1.00 * L-methionine [e] + 1.00 * L-valine [c] --> 1.00 * Sodium [c] + 1.00 * L-methionine [c] + 1.00 * L-valine [e] SLC7A6	SLC7A6	Transport, extracellular			0	Upregulated in I48M
										r1744_pos	0.114286	0.942008	1.61534	1.61534	0.572343	r1744	Y+LAT2 Utilized transport	1.00 * Sodium [e] + 1.00 * L-threonine [c] + 1.00 * L-methionine [e] --> 1.00 * Sodium [c] + 1.00 * L-threonine [e] + 1.00 * L-methionine [c] SLC7A6	SLC7A6	Transport, extracellular			0	Upregulated in I48M
										r1745_pos	0.114286	0.942008	1.61534	1.61534	0.572343	r1745	Y+LAT2 Utilized transport	1.00 * Sodium [e] + 1.00 * L-methionine [e] + 1.00 * L-homoserine [c] --> 1.00 * Sodium [c] + 1.00 * L-methionine [c] + 1.00 * L-homoserine [e] SLC7A6	SLC7A6	Transport, extracellular			0	Upregulated in I48M
										r1746_pos	0.114286	0.942008	1.61416	1.61416	0.572343	r1746	Y+LAT2 Utilized transport	1.00 * Sodium [e] + 1.00 * L-methionine [e] + 1.00 * L-isoleucine [c] --> 1.00 * Sodium [c] + 1.00 * L-methionine [c] + 1.00 * L-isoleucine [e] SLC7A6	SLC7A6	Transport, extracellular			0	Upregulated in I48M
										r1747_pos	0.114286	0.942008	1.76327	1.76327	0.572343	r1747	Y+LAT2 Utilized transport	1.00 * Sodium [e] + 1.00 * Glycine [c] + 1.00 * L-tryptophan [e] --> 1.00 * Sodium [c] + 1.00 * Glycine [e] + 1.00 * L-tryptophan [c] SLC7A6	SLC7A6	Transport, extracellular			0	Upregulated in I48M
										r1748_pos	0.114286	0.942008	1.76327	1.76327	0.572343	r1748	Y+LAT2 Utilized transport	1.00 * Sodium [e] + 1.00 * L-alanine [c] + 1.00 * L-tryptophan [e] --> 1.00 * Sodium [c] + 1.00 * L-alanine [e] + 1.00 * L-tryptophan [c] SLC7A6	SLC7A6	Transport, extracellular			0	Upregulated in I48M
										r1749_pos	0.114286	0.942008	1.76327	1.76327	0.572343	r1749	Y+LAT2 Utilized transport	1.00 * Sodium [e] + 1.00 * L-glutamine [c] + 1.00 * L-tryptophan [e] --> 1.00 * Sodium [c] + 1.00 * L-glutamine [e] + 1.00 * L-tryptophan [c] SLC7A6	SLC7A6	Transport, extracellular			0	Upregulated in I48M
										r1750_pos	0.114286	0.942008	1.76327	1.76327	0.572343	r1750	Y+LAT2 Utilized transport	1.00 * Sodium [e] + 1.00 * L-serine [c] + 1.00 * L-tryptophan [e] --> 1.00 * Sodium [c] + 1.00 * L-serine [e] + 1.00 * L-tryptophan [c] SLC7A6	SLC7A6	Transport, extracellular			0	Upregulated in I48M
										r1751_pos	0.114286	0.942008	1.76327	1.76327	0.572343	r1751	Y+LAT2 Utilized transport	1.00 * Sodium [e] + 1.00 * L-methionine [c] + 1.00 * L-tryptophan [e] --> 1.00 * Sodium [c] + 1.00 * L-methionine [e] + 1.00 * L-tryptophan [c] SLC7A6	SLC7A6	Transport, extracellular			0	Upregulated in I48M
										r1752_pos	0.114286	0.942008	1.76327	1.76327	0.572343	r1752	Y+LAT2 Utilized transport	1.00 * Sodium [e] + 1.00 * L-tryptophan [e] + 1.00 * L-phenylalanine [c] --> 1.00 * Sodium [c] + 1.00 * L-phenylalanine [e] + 1.00 * L-tryptophan [c] SLC7A6	SLC7A6	Transport, extracellular			0	Upregulated in I48M
										r1753_pos	0.114286	0.942008	1.76327	1.76327	0.572343	r1753	Y+LAT2 Utilized transport	1.00 * Sodium [e] + 1.00 * L-tryptophan [e] + 1.00 * L-tyrosine [c] --> 1.00 * Sodium [c] + 1.00 * L-tyrosine [e] + 1.00 * L-tryptophan [c] SLC7A6	SLC7A6	Transport, extracellular			0	Upregulated in I48M
										r1754_pos	0.114286	0.942008	1.76327	1.76327	0.572343	r1754	Y+LAT2 Utilized transport	1.00 * Sodium [e] + 1.00 * L-cysteine [c] + 1.00 * L-tryptophan [e] --> 1.00 * Sodium [c] + 1.00 * L-cysteine [e] + 1.00 * L-tryptophan [c] SLC7A6	SLC7A6	Transport, extracellular			0	Upregulated in I48M
										r1755_pos	0.114286	0.942008	1.76327	1.76327	0.572343	r1755	Y+LAT2 Utilized transport	1.00 * Sodium [e] + 1.00 * L-tryptophan [e] + 1.00 * L-leucine [c] --> 1.00 * Sodium [c] + 1.00 * L-leucine [e] + 1.00 * L-tryptophan [c] SLC7A6	SLC7A6	Transport, extracellular			0	Upregulated in I48M
										r1756_pos	0.114286	0.942008	1.58091	1.58091	0.572343	r1756	Y+LAT2 Utilized transport	1.00 * Sodium [e] + 1.00 * L-tryptophan [e] + 1.00 * L-proline [c] --> 1.00 * Sodium [c] + 1.00 * L-proline [e] + 1.00 * L-tryptophan [c] SLC7A6	SLC7A6	Transport, extracellular			0	Upregulated in I48M
										r1757_pos	0.114286	0.942008	1.58091	1.58091	0.572343	r1757	Y+LAT2 Utilized transport	1.00 * Sodium [e] + 1.00 * L-asparagine [c] + 1.00 * L-tryptophan [e] --> 1.00 * Sodium [c] + 1.00 * L-asparagine [e] + 1.00 * L-tryptophan [c] SLC7A6	SLC7A6	Transport, extracellular			0	Upregulated in I48M
										r1758_pos	0.114286	0.942008	1.58091	1.58091	0.572343	r1758	Y+LAT2 Utilized transport	1.00 * Sodium [e] + 1.00 * L-tryptophan [e] + 1.00 * L-valine [c] --> 1.00 * Sodium [c] + 1.00 * L-valine [e] + 1.00 * L-tryptophan [c] SLC7A6	SLC7A6	Transport, extracellular			0	Upregulated in I48M
										r1759_pos	0.114286	0.942008	1.58091	1.58091	0.572343	r1759	Y+LAT2 Utilized transport	1.00 * Sodium [e] + 1.00 * L-threonine [c] + 1.00 * L-tryptophan [e] --> 1.00 * Sodium [c] + 1.00 * L-threonine [e] + 1.00 * L-tryptophan [c] SLC7A6	SLC7A6	Transport, extracellular			0	Upregulated in I48M
										r1760_pos	0.114286	0.942008	1.58091	1.58091	0.572343	r1760	Y+LAT2 Utilized transport	1.00 * Sodium [e] + 1.00 * L-tryptophan [e] + 1.00 * L-homoserine [c] --> 1.00 * Sodium [c] + 1.00 * L-homoserine [e] + 1.00 * L-tryptophan [c] SLC7A6	SLC7A6	Transport, extracellular			0	Upregulated in I48M
										r1761_pos	0.114286	0.942008	1.58091	1.58091	0.572343	r1761	Y+LAT2 Utilized transport	1.00 * Sodium [e] + 1.00 * L-tryptophan [e] + 1.00 * L-isoleucine [c] --> 1.00 * Sodium [c] + 1.00 * L-isoleucine [e] + 1.00 * L-tryptophan [c] SLC7A6	SLC7A6	Transport, extracellular			0	Upregulated in I48M
										r1762_pos	0.114286	0.942008	1.76327	1.76327	0.572343	r1762	Y+LAT2 Utilized transport	1.00 * Sodium [e] + 1.00 * Glycine [c] + 1.00 * L-phenylalanine [e] --> 1.00 * Sodium [c] + 1.00 * Glycine [e] + 1.00 * L-phenylalanine [c] SLC7A6	SLC7A6	Transport, extracellular			0	Upregulated in I48M
										r1763_pos	0.114286	0.942008	1.76327	1.76327	0.572343	r1763	Y+LAT2 Utilized transport	1.00 * Sodium [e] + 1.00 * L-alanine [c] + 1.00 * L-phenylalanine [e] --> 1.00 * Sodium [c] + 1.00 * L-alanine [e] + 1.00 * L-phenylalanine [c] SLC7A6	SLC7A6	Transport, extracellular			0	Upregulated in I48M
										r1764_pos	0.114286	0.942008	1.76327	1.76327	0.572343	r1764	Y+LAT2 Utilized transport	1.00 * Sodium [e] + 1.00 * L-glutamine [c] + 1.00 * L-phenylalanine [e] --> 1.00 * Sodium [c] + 1.00 * L-glutamine [e] + 1.00 * L-phenylalanine [c] SLC7A6	SLC7A6	Transport, extracellular			0	Upregulated in I48M
										r1765_pos	0.114286	0.942008	1.76327	1.76327	0.572343	r1765	Y+LAT2 Utilized transport	1.00 * Sodium [e] + 1.00 * L-serine [c] + 1.00 * L-phenylalanine [e] --> 1.00 * Sodium [c] + 1.00 * L-serine [e] + 1.00 * L-phenylalanine [c] SLC7A6	SLC7A6	Transport, extracellular			0	Upregulated in I48M
										r1766_pos	0.114286	0.942008	1.76327	1.76327	0.572343	r1766	Y+LAT2 Utilized transport	1.00 * Sodium [e] + 1.00 * L-methionine [c] + 1.00 * L-phenylalanine [e] --> 1.00 * Sodium [c] + 1.00 * L-methionine [e] + 1.00 * L-phenylalanine [c] SLC7A6	SLC7A6	Transport, extracellular			0	Upregulated in I48M
										r1767_pos	0.114286	0.942008	1.76327	1.76327	0.572343	r1767	Y+LAT2 Utilized transport	1.00 * Sodium [e] + 1.00 * L-phenylalanine [e] + 1.00 * L-tryptophan [c] --> 1.00 * Sodium [c] + 1.00 * L-tryptophan [e] + 1.00 * L-phenylalanine [c] SLC7A6	SLC7A6	Transport, extracellular			0	Upregulated in I48M
										r1768_pos	0.114286	0.942008	1.67835	1.67835	0.572343	r1768	Y+LAT2 Utilized transport	1.00 * Sodium [e] + 1.00 * L-phenylalanine [e] + 1.00 * L-tyrosine [c] --> 1.00 * Sodium [c] + 1.00 * L-tyrosine [e] + 1.00 * L-phenylalanine [c] SLC7A6	SLC7A6	Transport, extracellular			0	Upregulated in I48M
										r1769_pos	0.114286	0.942008	1.65825	1.65825	0.572343	r1769	Y+LAT2 Utilized transport	1.00 * Sodium [e] + 1.00 * L-cysteine [c] + 1.00 * L-phenylalanine [e] --> 1.00 * Sodium [c] + 1.00 * L-cysteine [e] + 1.00 * L-phenylalanine [c] SLC7A6	SLC7A6	Transport, extracellular			0	Upregulated in I48M
										r1770_pos	0.114286	0.942008	1.66115	1.66115	0.572343	r1770	Y+LAT2 Utilized transport	1.00 * Sodium [e] + 1.00 * L-phenylalanine [e] + 1.00 * L-leucine [c] --> 1.00 * Sodium [c] + 1.00 * L-leucine [e] + 1.00 * L-phenylalanine [c] SLC7A6	SLC7A6	Transport, extracellular			0	Upregulated in I48M
										r1771_pos	0.114286	0.942008	1.58091	1.58091	0.572343	r1771	Y+LAT2 Utilized transport	1.00 * Sodium [e] + 1.00 * L-phenylalanine [e] + 1.00 * L-proline [c] --> 1.00 * Sodium [c] + 1.00 * L-proline [e] + 1.00 * L-phenylalanine [c] SLC7A6	SLC7A6	Transport, extracellular			0	Upregulated in I48M
										r1772_pos	0.2	0.69897	1.43577	1.43577	0.57963	r1772	Y+LAT2 Utilized transport	1.00 * Sodium [e] + 1.00 * L-asparagine [c] + 1.00 * L-phenylalanine [e] --> 1.00 * Sodium [c] + 1.00 * L-asparagine [e] + 1.00 * L-phenylalanine [c] SLC7A6	SLC7A6	Transport, extracellular			0	Upregulated in I48M
										r1773_pos	0.114286	0.942008	1.66115	1.66115	0.572343	r1773	Y+LAT2 Utilized transport	1.00 * Sodium [e] + 1.00 * L-phenylalanine [e] + 1.00 * L-valine [c] --> 1.00 * Sodium [c] + 1.00 * L-valine [e] + 1.00 * L-phenylalanine [c] SLC7A6	SLC7A6	Transport, extracellular			0	Upregulated in I48M
										r1774_pos	0.114286	0.942008	1.66242	1.66242	0.572343	r1774	Y+LAT2 Utilized transport	1.00 * Sodium [e] + 1.00 * L-threonine [c] + 1.00 * L-phenylalanine [e] --> 1.00 * Sodium [c] + 1.00 * L-threonine [e] + 1.00 * L-phenylalanine [c] SLC7A6	SLC7A6	Transport, extracellular			0	Upregulated in I48M
										r1775_pos	0.114286	0.942008	1.58091	1.58091	0.572343	r1775	Y+LAT2 Utilized transport	1.00 * Sodium [e] + 1.00 * L-phenylalanine [e] + 1.00 * L-homoserine [c] --> 1.00 * Sodium [c] + 1.00 * L-homoserine [e] + 1.00 * L-phenylalanine [c] SLC7A6	SLC7A6	Transport, extracellular			0	Upregulated in I48M
										r1776_pos	0.114286	0.942008	1.66115	1.66115	0.572343	r1776	Y+LAT2 Utilized transport	1.00 * Sodium [e] + 1.00 * L-phenylalanine [e] + 1.00 * L-isoleucine [c] --> 1.00 * Sodium [c] + 1.00 * L-isoleucine [e] + 1.00 * L-phenylalanine [c] SLC7A6	SLC7A6	Transport, extracellular			0	Upregulated in I48M
										r1777_pos	0.114286	0.942008	1.76327	1.76327	0.572343	r1777	Y+LAT2 Utilized transport	1.00 * Sodium [e] + 1.00 * Glycine [c] + 1.00 * L-tyrosine [e] --> 1.00 * Sodium [c] + 1.00 * Glycine [e] + 1.00 * L-tyrosine [c] SLC7A6	SLC7A6	Transport, extracellular			0	Upregulated in I48M
										r1778_pos	0.114286	0.942008	1.76327	1.76327	0.572343	r1778	Y+LAT2 Utilized transport	1.00 * Sodium [e] + 1.00 * L-alanine [c] + 1.00 * L-tyrosine [e] --> 1.00 * Sodium [c] + 1.00 * L-alanine [e] + 1.00 * L-tyrosine [c] SLC7A6	SLC7A6	Transport, extracellular			0	Upregulated in I48M
										r1779_pos	0.114286	0.942008	1.76327	1.76327	0.572343	r1779	Y+LAT2 Utilized transport	1.00 * Sodium [e] + 1.00 * L-glutamine [c] + 1.00 * L-tyrosine [e] --> 1.00 * Sodium [c] + 1.00 * L-glutamine [e] + 1.00 * L-tyrosine [c] SLC7A6	SLC7A6	Transport, extracellular			0	Upregulated in I48M
										r1780_pos	0.114286	0.942008	1.76327	1.76327	0.572343	r1780	Y+LAT2 Utilized transport	1.00 * Sodium [e] + 1.00 * L-serine [c] + 1.00 * L-tyrosine [e] --> 1.00 * Sodium [c] + 1.00 * L-serine [e] + 1.00 * L-tyrosine [c] SLC7A6	SLC7A6	Transport, extracellular			0	Upregulated in I48M
										r1781_pos	0.114286	0.942008	1.76327	1.76327	0.572343	r1781	Y+LAT2 Utilized transport	1.00 * Sodium [e] + 1.00 * L-methionine [c] + 1.00 * L-tyrosine [e] --> 1.00 * Sodium [c] + 1.00 * L-methionine [e] + 1.00 * L-tyrosine [c] SLC7A6	SLC7A6	Transport, extracellular			0	Upregulated in I48M
										r1782_pos	0.114286	0.942008	1.76327	1.76327	0.572343	r1782	Y+LAT2 Utilized transport	1.00 * Sodium [e] + 1.00 * L-tyrosine [e] + 1.00 * L-tryptophan [c] --> 1.00 * Sodium [c] + 1.00 * L-tryptophan [e] + 1.00 * L-tyrosine [c] SLC7A6	SLC7A6	Transport, extracellular			0	Upregulated in I48M
										r1783_pos	0.114286	0.942008	1.67955	1.67955	0.572343	r1783	Y+LAT2 Utilized transport	1.00 * Sodium [e] + 1.00 * L-tyrosine [e] + 1.00 * L-phenylalanine [c] --> 1.00 * Sodium [c] + 1.00 * L-phenylalanine [e] + 1.00 * L-tyrosine [c] SLC7A6	SLC7A6	Transport, extracellular			0	Upregulated in I48M
										r1784_pos	0.114286	0.942008	1.76327	1.76327	0.572343	r1784	Y+LAT2 Utilized transport	1.00 * Sodium [e] + 1.00 * L-cysteine [c] + 1.00 * L-tyrosine [e] --> 1.00 * Sodium [c] + 1.00 * L-cysteine [e] + 1.00 * L-tyrosine [c] SLC7A6	SLC7A6	Transport, extracellular			0	Upregulated in I48M
										r1785_pos	0.114286	0.942008	1.76327	1.76327	0.572343	r1785	Y+LAT2 Utilized transport	1.00 * Sodium [e] + 1.00 * L-tyrosine [e] + 1.00 * L-leucine [c] --> 1.00 * Sodium [c] + 1.00 * L-leucine [e] + 1.00 * L-tyrosine [c] SLC7A6	SLC7A6	Transport, extracellular			0	Upregulated in I48M
										r1786_pos	0.114286	0.942008	1.76327	1.76327	0.572343	r1786	Y+LAT2 Utilized transport	1.00 * Sodium [e] + 1.00 * L-tyrosine [e] + 1.00 * L-proline [c] --> 1.00 * Sodium [c] + 1.00 * L-proline [e] + 1.00 * L-tyrosine [c] SLC7A6	SLC7A6	Transport, extracellular			0	Upregulated in I48M
										r1787_pos	0.114286	0.942008	1.76327	1.76327	0.572343	r1787	Y+LAT2 Utilized transport	1.00 * Sodium [e] + 1.00 * L-asparagine [c] + 1.00 * L-tyrosine [e] --> 1.00 * Sodium [c] + 1.00 * L-asparagine [e] + 1.00 * L-tyrosine [c] SLC7A6	SLC7A6	Transport, extracellular			0	Upregulated in I48M
										r1788_pos	0.114286	0.942008	1.76327	1.76327	0.572343	r1788	Y+LAT2 Utilized transport	1.00 * Sodium [e] + 1.00 * L-tyrosine [e] + 1.00 * L-valine [c] --> 1.00 * Sodium [c] + 1.00 * L-valine [e] + 1.00 * L-tyrosine [c] SLC7A6	SLC7A6	Transport, extracellular			0	Upregulated in I48M
										r1789_pos	0.114286	0.942008	1.58091	1.58091	0.572343	r1789	Y+LAT2 Utilized transport	1.00 * Sodium [e] + 1.00 * L-threonine [c] + 1.00 * L-tyrosine [e] --> 1.00 * Sodium [c] + 1.00 * L-threonine [e] + 1.00 * L-tyrosine [c] SLC7A6	SLC7A6	Transport, extracellular			0	Upregulated in I48M
										r1790_pos	0.114286	0.942008	1.76327	1.76327	0.572343	r1790	Y+LAT2 Utilized transport	1.00 * Sodium [e] + 1.00 * L-tyrosine [e] + 1.00 * L-homoserine [c] --> 1.00 * Sodium [c] + 1.00 * L-homoserine [e] + 1.00 * L-tyrosine [c] SLC7A6	SLC7A6	Transport, extracellular			0	Upregulated in I48M
										r1791_pos	0.114286	0.942008	1.76327	1.76327	0.572343	r1791	Y+LAT2 Utilized transport	1.00 * Sodium [e] + 1.00 * L-tyrosine [e] + 1.00 * L-isoleucine [c] --> 1.00 * Sodium [c] + 1.00 * L-isoleucine [e] + 1.00 * L-tyrosine [c] SLC7A6	SLC7A6	Transport, extracellular			0	Upregulated in I48M
										r1792_pos	0.2	0.69897	1.4653	1.4653	0.57963	r1792	Y+LAT2 Utilized transport	1.00 * Sodium [e] + 1.00 * L-cysteine [e] + 1.00 * Glycine [c] --> 1.00 * Sodium [c] + 1.00 * L-cysteine [c] + 1.00 * Glycine [e] SLC7A6	SLC7A6	Transport, extracellular			0	Upregulated in I48M
										r1796_pos	0.114286	0.942008	1.61416	1.61416	0.572343	r1796	Y+LAT2 Utilized transport	1.00 * Sodium [e] + 1.00 * L-cysteine [e] + 1.00 * L-methionine [c] --> 1.00 * Sodium [c] + 1.00 * L-cysteine [c] + 1.00 * L-methionine [e] SLC7A6	SLC7A6	Transport, extracellular			0	Upregulated in I48M
										r1797_pos	0.114286	0.942008	1.66393	1.66393	0.572343	r1797	Y+LAT2 Utilized transport	1.00 * Sodium [e] + 1.00 * L-cysteine [e] + 1.00 * L-tryptophan [c] --> 1.00 * Sodium [c] + 1.00 * L-cysteine [c] + 1.00 * L-tryptophan [e] SLC7A6	SLC7A6	Transport, extracellular			0	Upregulated in I48M
										r1798_pos	0.114286	0.942008	1.62935	1.62935	0.572343	r1798	Y+LAT2 Utilized transport	1.00 * Sodium [e] + 1.00 * L-cysteine [e] + 1.00 * L-phenylalanine [c] --> 1.00 * Sodium [c] + 1.00 * L-cysteine [c] + 1.00 * L-phenylalanine [e] SLC7A6	SLC7A6	Transport, extracellular			0	Upregulated in I48M
										r1799_pos	0.114286	0.942008	1.62535	1.62535	0.572343	r1799	Y+LAT2 Utilized transport	1.00 * Sodium [e] + 1.00 * L-cysteine [e] + 1.00 * L-tyrosine [c] --> 1.00 * Sodium [c] + 1.00 * L-cysteine [c] + 1.00 * L-tyrosine [e] SLC7A6	SLC7A6	Transport, extracellular			0	Upregulated in I48M
										r1800_pos	0.114286	0.942008	1.61416	1.61416	0.572343	r1800	Y+LAT2 Utilized transport	1.00 * Sodium [e] + 1.00 * L-cysteine [e] + 1.00 * L-leucine [c] --> 1.00 * Sodium [c] + 1.00 * L-cysteine [c] + 1.00 * L-leucine [e] SLC7A6	SLC7A6	Transport, extracellular			0	Upregulated in I48M
										r1801_pos	0.114286	0.942008	1.6271	1.6271	0.572343	r1801	Y+LAT2 Utilized transport	1.00 * Sodium [e] + 1.00 * L-cysteine [e] + 1.00 * L-proline [c] --> 1.00 * Sodium [c] + 1.00 * L-cysteine [c] + 1.00 * L-proline [e] SLC7A6	SLC7A6	Transport, extracellular			0	Upregulated in I48M
										r1803_pos	0.114286	0.942008	1.61416	1.61416	0.572343	r1803	Y+LAT2 Utilized transport	1.00 * Sodium [e] + 1.00 * L-cysteine [e] + 1.00 * L-valine [c] --> 1.00 * Sodium [c] + 1.00 * L-cysteine [c] + 1.00 * L-valine [e] SLC7A6	SLC7A6	Transport, extracellular			0	Upregulated in I48M
										r1805_pos	0.114286	0.942008	1.61534	1.61534	0.572343	r1805	Y+LAT2 Utilized transport	1.00 * Sodium [e] + 1.00 * L-cysteine [e] + 1.00 * L-homoserine [c] --> 1.00 * Sodium [c] + 1.00 * L-cysteine [c] + 1.00 * L-homoserine [e] SLC7A6	SLC7A6	Transport, extracellular			0	Upregulated in I48M
										r1806_pos	0.114286	0.942008	1.61416	1.61416	0.572343	r1806	Y+LAT2 Utilized transport	1.00 * Sodium [e] + 1.00 * L-cysteine [e] + 1.00 * L-isoleucine [c] --> 1.00 * Sodium [c] + 1.00 * L-cysteine [c] + 1.00 * L-isoleucine [e] SLC7A6	SLC7A6	Transport, extracellular			0	Upregulated in I48M
										r1807_pos	0.114286	0.942008	1.76327	1.76327	0.572343	r1807	Y+LAT2 Utilized transport	1.00 * Sodium [e] + 1.00 * Glycine [c] + 1.00 * L-leucine [e] --> 1.00 * Sodium [c] + 1.00 * Glycine [e] + 1.00 * L-leucine [c] SLC7A6	SLC7A6	Transport, extracellular			0	Upregulated in I48M
										r1808_pos	0.114286	0.942008	1.76327	1.76327	0.572343	r1808	Y+LAT2 Utilized transport	1.00 * Sodium [e] + 1.00 * L-alanine [c] + 1.00 * L-leucine [e] --> 1.00 * Sodium [c] + 1.00 * L-alanine [e] + 1.00 * L-leucine [c] SLC7A6	SLC7A6	Transport, extracellular			0	Upregulated in I48M
										r1809_pos	0.114286	0.942008	1.76327	1.76327	0.572343	r1809	Y+LAT2 Utilized transport	1.00 * Sodium [e] + 1.00 * L-glutamine [c] + 1.00 * L-leucine [e] --> 1.00 * Sodium [c] + 1.00 * L-glutamine [e] + 1.00 * L-leucine [c] SLC7A6	SLC7A6	Transport, extracellular			0	Upregulated in I48M
										r1810_pos	0.114286	0.942008	1.76327	1.76327	0.572343	r1810	Y+LAT2 Utilized transport	1.00 * Sodium [e] + 1.00 * L-serine [c] + 1.00 * L-leucine [e] --> 1.00 * Sodium [c] + 1.00 * L-serine [e] + 1.00 * L-leucine [c] SLC7A6	SLC7A6	Transport, extracellular			0	Upregulated in I48M
										r1811_pos	0.114286	0.942008	1.58091	1.58091	0.572343	r1811	Y+LAT2 Utilized transport	1.00 * Sodium [e] + 1.00 * L-methionine [c] + 1.00 * L-leucine [e] --> 1.00 * Sodium [c] + 1.00 * L-methionine [e] + 1.00 * L-leucine [c] SLC7A6	SLC7A6	Transport, extracellular			0	Upregulated in I48M
										r1812_pos	0.114286	0.942008	1.76327	1.76327	0.572343	r1812	Y+LAT2 Utilized transport	1.00 * Sodium [e] + 1.00 * L-leucine [e] + 1.00 * L-tryptophan [c] --> 1.00 * Sodium [c] + 1.00 * L-tryptophan [e] + 1.00 * L-leucine [c] SLC7A6	SLC7A6	Transport, extracellular			0	Upregulated in I48M
										r1813_pos	0.114286	0.942008	1.64727	1.64727	0.572343	r1813	Y+LAT2 Utilized transport	1.00 * Sodium [e] + 1.00 * L-leucine [e] + 1.00 * L-phenylalanine [c] --> 1.00 * Sodium [c] + 1.00 * L-phenylalanine [e] + 1.00 * L-leucine [c] SLC7A6	SLC7A6	Transport, extracellular			0	Upregulated in I48M
										r1814_pos	0.114286	0.942008	1.76327	1.76327	0.572343	r1814	Y+LAT2 Utilized transport	1.00 * Sodium [e] + 1.00 * L-leucine [e] + 1.00 * L-tyrosine [c] --> 1.00 * Sodium [c] + 1.00 * L-tyrosine [e] + 1.00 * L-leucine [c] SLC7A6	SLC7A6	Transport, extracellular			0	Upregulated in I48M
										r1815_pos	0.114286	0.942008	1.76327	1.76327	0.572343	r1815	Y+LAT2 Utilized transport	1.00 * Sodium [e] + 1.00 * L-cysteine [c] + 1.00 * L-leucine [e] --> 1.00 * Sodium [c] + 1.00 * L-cysteine [e] + 1.00 * L-leucine [c] SLC7A6	SLC7A6	Transport, extracellular			0	Upregulated in I48M
										r1816_pos	0.114286	0.942008	1.76327	1.76327	0.572343	r1816	Y+LAT2 Utilized transport	1.00 * Sodium [e] + 1.00 * L-leucine [e] + 1.00 * L-proline [c] --> 1.00 * Sodium [c] + 1.00 * L-proline [e] + 1.00 * L-leucine [c] SLC7A6	SLC7A6	Transport, extracellular			0	Upregulated in I48M
										r1817_pos	0.114286	0.942008	1.76327	1.76327	0.572343	r1817	Y+LAT2 Utilized transport	1.00 * Sodium [e] + 1.00 * L-asparagine [c] + 1.00 * L-leucine [e] --> 1.00 * Sodium [c] + 1.00 * L-asparagine [e] + 1.00 * L-leucine [c] SLC7A6	SLC7A6	Transport, extracellular			0	Upregulated in I48M
										r1818_pos	0.114286	0.942008	1.63217	1.63217	0.572343	r1818	Y+LAT2 Utilized transport	1.00 * Sodium [e] + 1.00 * L-leucine [e] + 1.00 * L-valine [c] --> 1.00 * Sodium [c] + 1.00 * L-valine [e] + 1.00 * L-leucine [c] SLC7A6	SLC7A6	Transport, extracellular			0	Upregulated in I48M
										r1819_pos	0.114286	0.942008	1.76327	1.76327	0.572343	r1819	Y+LAT2 Utilized transport	1.00 * Sodium [e] + 1.00 * L-threonine [c] + 1.00 * L-leucine [e] --> 1.00 * Sodium [c] + 1.00 * L-threonine [e] + 1.00 * L-leucine [c] SLC7A6	SLC7A6	Transport, extracellular			0	Upregulated in I48M
										r1820_pos	0.114286	0.942008	1.76327	1.76327	0.572343	r1820	Y+LAT2 Utilized transport	1.00 * Sodium [e] + 1.00 * L-leucine [e] + 1.00 * L-homoserine [c] --> 1.00 * Sodium [c] + 1.00 * L-homoserine [e] + 1.00 * L-leucine [c] SLC7A6	SLC7A6	Transport, extracellular			0	Upregulated in I48M
										r1821_pos	0.114286	0.942008	1.63217	1.63217	0.572343	r1821	Y+LAT2 Utilized transport	1.00 * Sodium [e] + 1.00 * L-leucine [e] + 1.00 * L-isoleucine [c] --> 1.00 * Sodium [c] + 1.00 * L-isoleucine [e] + 1.00 * L-leucine [c] SLC7A6	SLC7A6	Transport, extracellular			0	Upregulated in I48M
										r1822_pos	0.114286	0.942008	1.76327	1.76327	0.572343	r1822	Y+LAT2 Utilized transport	1.00 * Sodium [e] + 1.00 * Glycine [c] + 1.00 * L-proline [e] --> 1.00 * Sodium [c] + 1.00 * Glycine [e] + 1.00 * L-proline [c] SLC7A6	SLC7A6	Transport, extracellular			0	Upregulated in I48M
										r1823_pos	0.114286	0.942008	1.76327	1.76327	0.572343	r1823	Y+LAT2 Utilized transport	1.00 * Sodium [e] + 1.00 * L-alanine [c] + 1.00 * L-proline [e] --> 1.00 * Sodium [c] + 1.00 * L-alanine [e] + 1.00 * L-proline [c] SLC7A6	SLC7A6	Transport, extracellular			0	Upregulated in I48M
										r1824_pos	0.114286	0.942008	1.76327	1.76327	0.572343	r1824	Y+LAT2 Utilized transport	1.00 * Sodium [e] + 1.00 * L-glutamine [c] + 1.00 * L-proline [e] --> 1.00 * Sodium [c] + 1.00 * L-glutamine [e] + 1.00 * L-proline [c] SLC7A6	SLC7A6	Transport, extracellular			0	Upregulated in I48M
										r1825_pos	0.114286	0.942008	1.76327	1.76327	0.572343	r1825	Y+LAT2 Utilized transport	1.00 * Sodium [e] + 1.00 * L-serine [c] + 1.00 * L-proline [e] --> 1.00 * Sodium [c] + 1.00 * L-serine [e] + 1.00 * L-proline [c] SLC7A6	SLC7A6	Transport, extracellular			0	Upregulated in I48M
										r1826_pos	0.114286	0.942008	1.76327	1.76327	0.572343	r1826	Y+LAT2 Utilized transport	1.00 * Sodium [e] + 1.00 * L-methionine [c] + 1.00 * L-proline [e] --> 1.00 * Sodium [c] + 1.00 * L-methionine [e] + 1.00 * L-proline [c] SLC7A6	SLC7A6	Transport, extracellular			0	Upregulated in I48M
										r1827_pos	0.114286	0.942008	1.58091	1.58091	0.572343	r1827	Y+LAT2 Utilized transport	1.00 * Sodium [e] + 1.00 * L-proline [e] + 1.00 * L-tryptophan [c] --> 1.00 * Sodium [c] + 1.00 * L-tryptophan [e] + 1.00 * L-proline [c] SLC7A6	SLC7A6	Transport, extracellular			0	Upregulated in I48M
										r1828_pos	0.114286	0.942008	1.58091	1.58091	0.572343	r1828	Y+LAT2 Utilized transport	1.00 * Sodium [e] + 1.00 * L-proline [e] + 1.00 * L-phenylalanine [c] --> 1.00 * Sodium [c] + 1.00 * L-phenylalanine [e] + 1.00 * L-proline [c] SLC7A6	SLC7A6	Transport, extracellular			0	Upregulated in I48M
										r1829_pos	0.114286	0.942008	1.76327	1.76327	0.572343	r1829	Y+LAT2 Utilized transport	1.00 * Sodium [e] + 1.00 * L-proline [e] + 1.00 * L-tyrosine [c] --> 1.00 * Sodium [c] + 1.00 * L-tyrosine [e] + 1.00 * L-proline [c] SLC7A6	SLC7A6	Transport, extracellular			0	Upregulated in I48M
										r1830_pos	0.114286	0.942008	1.76327	1.76327	0.572343	r1830	Y+LAT2 Utilized transport	1.00 * Sodium [e] + 1.00 * L-cysteine [c] + 1.00 * L-proline [e] --> 1.00 * Sodium [c] + 1.00 * L-cysteine [e] + 1.00 * L-proline [c] SLC7A6	SLC7A6	Transport, extracellular			0	Upregulated in I48M
										r1831_pos	0.114286	0.942008	1.76327	1.76327	0.572343	r1831	Y+LAT2 Utilized transport	1.00 * Sodium [e] + 1.00 * L-proline [e] + 1.00 * L-leucine [c] --> 1.00 * Sodium [c] + 1.00 * L-leucine [e] + 1.00 * L-proline [c] SLC7A6	SLC7A6	Transport, extracellular			0	Upregulated in I48M
										r1832_pos	0.114286	0.942008	1.76327	1.76327	0.572343	r1832	Y+LAT2 Utilized transport	1.00 * Sodium [e] + 1.00 * L-asparagine [c] + 1.00 * L-proline [e] --> 1.00 * Sodium [c] + 1.00 * L-asparagine [e] + 1.00 * L-proline [c] SLC7A6	SLC7A6	Transport, extracellular			0	Upregulated in I48M
										r1833_pos	0.114286	0.942008	1.76327	1.76327	0.572343	r1833	Y+LAT2 Utilized transport	1.00 * Sodium [e] + 1.00 * L-proline [e] + 1.00 * L-valine [c] --> 1.00 * Sodium [c] + 1.00 * L-valine [e] + 1.00 * L-proline [c] SLC7A6	SLC7A6	Transport, extracellular			0	Upregulated in I48M
										r1834_pos	0.114286	0.942008	1.76327	1.76327	0.572343	r1834	Y+LAT2 Utilized transport	1.00 * Sodium [e] + 1.00 * L-threonine [c] + 1.00 * L-proline [e] --> 1.00 * Sodium [c] + 1.00 * L-threonine [e] + 1.00 * L-proline [c] SLC7A6	SLC7A6	Transport, extracellular			0	Upregulated in I48M
										r1835_pos	0.114286	0.942008	1.76327	1.76327	0.572343	r1835	Y+LAT2 Utilized transport	1.00 * Sodium [e] + 1.00 * L-proline [e] + 1.00 * L-homoserine [c] --> 1.00 * Sodium [c] + 1.00 * L-homoserine [e] + 1.00 * L-proline [c] SLC7A6	SLC7A6	Transport, extracellular			0	Upregulated in I48M
										r1836_pos	0.114286	0.942008	1.76327	1.76327	0.572343	r1836	Y+LAT2 Utilized transport	1.00 * Sodium [e] + 1.00 * L-proline [e] + 1.00 * L-isoleucine [c] --> 1.00 * Sodium [c] + 1.00 * L-isoleucine [e] + 1.00 * L-proline [c] SLC7A6	SLC7A6	Transport, extracellular			0	Upregulated in I48M
										r1837_pos	0.114286	0.942008	1.69893	1.69893	0.572343	r1837	Y+LAT2 Utilized transport	1.00 * Sodium [e] + 1.00 * L-asparagine [e] + 1.00 * Glycine [c] --> 1.00 * Sodium [c] + 1.00 * L-asparagine [c] + 1.00 * Glycine [e] SLC7A6	SLC7A6	Transport, extracellular			0	Upregulated in I48M
										r1841_pos	0.2	0.69897	1.59735	1.59735	0.57963	r1841	Y+LAT2 Utilized transport	1.00 * Sodium [e] + 1.00 * L-asparagine [e] + 1.00 * L-methionine [c] --> 1.00 * Sodium [c] + 1.00 * L-asparagine [c] + 1.00 * L-methionine [e] SLC7A6	SLC7A6	Transport, extracellular			0	Upregulated in I48M
										r1842_pos	0.2	0.69897	1.51954	1.51954	0.57963	r1842	Y+LAT2 Utilized transport	1.00 * Sodium [e] + 1.00 * L-asparagine [e] + 1.00 * L-tryptophan [c] --> 1.00 * Sodium [c] + 1.00 * L-asparagine [c] + 1.00 * L-tryptophan [e] SLC7A6	SLC7A6	Transport, extracellular			0	Upregulated in I48M
										r1843_pos	0.2	0.69897	1.52691	1.52691	0.57963	r1843	Y+LAT2 Utilized transport	1.00 * Sodium [e] + 1.00 * L-asparagine [e] + 1.00 * L-phenylalanine [c] --> 1.00 * Sodium [c] + 1.00 * L-asparagine [c] + 1.00 * L-phenylalanine [e] SLC7A6	SLC7A6	Transport, extracellular			0	Upregulated in I48M
										r1844_pos	0.114286	0.942008	1.63439	1.6344	0.572343	r1844	Y+LAT2 Utilized transport	1.00 * Sodium [e] + 1.00 * L-asparagine [e] + 1.00 * L-tyrosine [c] --> 1.00 * Sodium [c] + 1.00 * L-asparagine [c] + 1.00 * L-tyrosine [e] SLC7A6	SLC7A6	Transport, extracellular			0	Upregulated in I48M
										r1846_pos	0.2	0.69897	1.59735	1.59735	0.57963	r1846	Y+LAT2 Utilized transport	1.00 * Sodium [e] + 1.00 * L-asparagine [e] + 1.00 * L-leucine [c] --> 1.00 * Sodium [c] + 1.00 * L-asparagine [c] + 1.00 * L-leucine [e] SLC7A6	SLC7A6	Transport, extracellular			0	Upregulated in I48M
										r1847_pos	0.114286	0.942008	1.68322	1.68322	0.572343	r1847	Y+LAT2 Utilized transport	1.00 * Sodium [e] + 1.00 * L-asparagine [e] + 1.00 * L-proline [c] --> 1.00 * Sodium [c] + 1.00 * L-asparagine [c] + 1.00 * L-proline [e] SLC7A6	SLC7A6	Transport, extracellular			0	Upregulated in I48M
										r1848_pos	0.2	0.69897	1.59735	1.59735	0.57963	r1848	Y+LAT2 Utilized transport	1.00 * Sodium [e] + 1.00 * L-asparagine [e] + 1.00 * L-valine [c] --> 1.00 * Sodium [c] + 1.00 * L-asparagine [c] + 1.00 * L-valine [e] SLC7A6	SLC7A6	Transport, extracellular			0	Upregulated in I48M
										r1850_pos	0.2	0.69897	1.59789	1.59789	0.57963	r1850	Y+LAT2 Utilized transport	1.00 * Sodium [e] + 1.00 * L-asparagine [e] + 1.00 * L-homoserine [c] --> 1.00 * Sodium [c] + 1.00 * L-asparagine [c] + 1.00 * L-homoserine [e] SLC7A6	SLC7A6	Transport, extracellular			0	Upregulated in I48M
										r1851_pos	0.2	0.69897	1.59735	1.59735	0.57963	r1851	Y+LAT2 Utilized transport	1.00 * Sodium [e] + 1.00 * L-asparagine [e] + 1.00 * L-isoleucine [c] --> 1.00 * Sodium [c] + 1.00 * L-asparagine [c] + 1.00 * L-isoleucine [e] SLC7A6	SLC7A6	Transport, extracellular			0	Upregulated in I48M
										r1852_pos	0.114286	0.942008	1.76327	1.76327	0.572343	r1852	Y+LAT2 Utilized transport	1.00 * Sodium [e] + 1.00 * Glycine [c] + 1.00 * L-valine [e] --> 1.00 * Sodium [c] + 1.00 * Glycine [e] + 1.00 * L-valine [c] SLC7A6	SLC7A6	Transport, extracellular			0	Upregulated in I48M
										r1853_pos	0.114286	0.942008	1.76327	1.76327	0.572343	r1853	Y+LAT2 Utilized transport	1.00 * Sodium [e] + 1.00 * L-alanine [c] + 1.00 * L-valine [e] --> 1.00 * Sodium [c] + 1.00 * L-alanine [e] + 1.00 * L-valine [c] SLC7A6	SLC7A6	Transport, extracellular			0	Upregulated in I48M
										r1854_pos	0.114286	0.942008	1.76327	1.76327	0.572343	r1854	Y+LAT2 Utilized transport	1.00 * Sodium [e] + 1.00 * L-glutamine [c] + 1.00 * L-valine [e] --> 1.00 * Sodium [c] + 1.00 * L-glutamine [e] + 1.00 * L-valine [c] SLC7A6	SLC7A6	Transport, extracellular			0	Upregulated in I48M
										r1855_pos	0.114286	0.942008	1.76327	1.76327	0.572343	r1855	Y+LAT2 Utilized transport	1.00 * Sodium [e] + 1.00 * L-serine [c] + 1.00 * L-valine [e] --> 1.00 * Sodium [c] + 1.00 * L-serine [e] + 1.00 * L-valine [c] SLC7A6	SLC7A6	Transport, extracellular			0	Upregulated in I48M
										r1856_pos	0.114286	0.942008	1.76327	1.76327	0.572343	r1856	Y+LAT2 Utilized transport	1.00 * Sodium [e] + 1.00 * L-methionine [c] + 1.00 * L-valine [e] --> 1.00 * Sodium [c] + 1.00 * L-methionine [e] + 1.00 * L-valine [c] SLC7A6	SLC7A6	Transport, extracellular			0	Upregulated in I48M
										r1857_pos	0.114286	0.942008	1.58091	1.58091	0.572343	r1857	Y+LAT2 Utilized transport	1.00 * Sodium [e] + 1.00 * L-valine [e] + 1.00 * L-tryptophan [c] --> 1.00 * Sodium [c] + 1.00 * L-tryptophan [e] + 1.00 * L-valine [c] SLC7A6	SLC7A6	Transport, extracellular			0	Upregulated in I48M
										r1858_pos	0.114286	0.942008	1.67687	1.67687	0.572343	r1858	Y+LAT2 Utilized transport	1.00 * Sodium [e] + 1.00 * L-valine [e] + 1.00 * L-phenylalanine [c] --> 1.00 * Sodium [c] + 1.00 * L-phenylalanine [e] + 1.00 * L-valine [c] SLC7A6	SLC7A6	Transport, extracellular			0	Upregulated in I48M
										r1859_pos	0.114286	0.942008	1.76327	1.76327	0.572343	r1859	Y+LAT2 Utilized transport	1.00 * Sodium [e] + 1.00 * L-valine [e] + 1.00 * L-tyrosine [c] --> 1.00 * Sodium [c] + 1.00 * L-tyrosine [e] + 1.00 * L-valine [c] SLC7A6	SLC7A6	Transport, extracellular			0	Upregulated in I48M
										r1860_pos	0.114286	0.942008	1.76327	1.76327	0.572343	r1860	Y+LAT2 Utilized transport	1.00 * Sodium [e] + 1.00 * L-cysteine [c] + 1.00 * L-valine [e] --> 1.00 * Sodium [c] + 1.00 * L-cysteine [e] + 1.00 * L-valine [c] SLC7A6	SLC7A6	Transport, extracellular			0	Upregulated in I48M
										r1861_pos	0.114286	0.942008	1.66186	1.66186	0.572343	r1861	Y+LAT2 Utilized transport	1.00 * Sodium [e] + 1.00 * L-valine [e] + 1.00 * L-leucine [c] --> 1.00 * Sodium [c] + 1.00 * L-leucine [e] + 1.00 * L-valine [c] SLC7A6	SLC7A6	Transport, extracellular			0	Upregulated in I48M
										r1862_pos	0.114286	0.942008	1.76327	1.76327	0.572343	r1862	Y+LAT2 Utilized transport	1.00 * Sodium [e] + 1.00 * L-valine [e] + 1.00 * L-proline [c] --> 1.00 * Sodium [c] + 1.00 * L-proline [e] + 1.00 * L-valine [c] SLC7A6	SLC7A6	Transport, extracellular			0	Upregulated in I48M
										r1863_pos	0.114286	0.942008	1.76327	1.76327	0.572343	r1863	Y+LAT2 Utilized transport	1.00 * Sodium [e] + 1.00 * L-asparagine [c] + 1.00 * L-valine [e] --> 1.00 * Sodium [c] + 1.00 * L-asparagine [e] + 1.00 * L-valine [c] SLC7A6	SLC7A6	Transport, extracellular			0	Upregulated in I48M
										r1864_pos	0.114286	0.942008	1.76327	1.76327	0.572343	r1864	Y+LAT2 Utilized transport	1.00 * Sodium [e] + 1.00 * L-threonine [c] + 1.00 * L-valine [e] --> 1.00 * Sodium [c] + 1.00 * L-threonine [e] + 1.00 * L-valine [c] SLC7A6	SLC7A6	Transport, extracellular			0	Upregulated in I48M
										r1865_pos	0.114286	0.942008	1.76327	1.76327	0.572343	r1865	Y+LAT2 Utilized transport	1.00 * Sodium [e] + 1.00 * L-valine [e] + 1.00 * L-homoserine [c] --> 1.00 * Sodium [c] + 1.00 * L-homoserine [e] + 1.00 * L-valine [c] SLC7A6	SLC7A6	Transport, extracellular			0	Upregulated in I48M
										r1866_pos	0.114286	0.942008	1.76327	1.76327	0.572343	r1866	Y+LAT2 Utilized transport	1.00 * Sodium [e] + 1.00 * L-valine [e] + 1.00 * L-isoleucine [c] --> 1.00 * Sodium [c] + 1.00 * L-isoleucine [e] + 1.00 * L-valine [c] SLC7A6	SLC7A6	Transport, extracellular			0	Upregulated in I48M
										r1867_pos	0.2	0.69897	1.429	1.429	0.57963	r1867	Y+LAT2 Utilized transport	1.00 * Sodium [e] + 1.00 * Glycine [c] + 1.00 * L-threonine [e] --> 1.00 * Sodium [c] + 1.00 * Glycine [e] + 1.00 * L-threonine [c] SLC7A6	SLC7A6	Transport, extracellular			0	Upregulated in I48M
										r1871_pos	0.114286	0.942008	1.76327	1.76327	0.572343	r1871	Y+LAT2 Utilized transport	1.00 * Sodium [e] + 1.00 * L-threonine [e] + 1.00 * L-methionine [c] --> 1.00 * Sodium [c] + 1.00 * L-threonine [c] + 1.00 * L-methionine [e] SLC7A6	SLC7A6	Transport, extracellular			0	Upregulated in I48M
										r1872_pos	0.114286	0.942008	1.58091	1.58091	0.572343	r1872	Y+LAT2 Utilized transport	1.00 * Sodium [e] + 1.00 * L-threonine [e] + 1.00 * L-tryptophan [c] --> 1.00 * Sodium [c] + 1.00 * L-threonine [c] + 1.00 * L-tryptophan [e] SLC7A6	SLC7A6	Transport, extracellular			0	Upregulated in I48M
										r1873_pos	0.114286	0.942008	1.6795	1.6795	0.572343	r1873	Y+LAT2 Utilized transport	1.00 * Sodium [e] + 1.00 * L-threonine [e] + 1.00 * L-phenylalanine [c] --> 1.00 * Sodium [c] + 1.00 * L-threonine [c] + 1.00 * L-phenylalanine [e] SLC7A6	SLC7A6	Transport, extracellular			0	Upregulated in I48M
										r1874_pos	0.114286	0.942008	1.58091	1.58091	0.572343	r1874	Y+LAT2 Utilized transport	1.00 * Sodium [e] + 1.00 * L-threonine [e] + 1.00 * L-tyrosine [c] --> 1.00 * Sodium [c] + 1.00 * L-threonine [c] + 1.00 * L-tyrosine [e] SLC7A6	SLC7A6	Transport, extracellular			0	Upregulated in I48M
										r1876_pos	0.114286	0.942008	1.76327	1.76327	0.572343	r1876	Y+LAT2 Utilized transport	1.00 * Sodium [e] + 1.00 * L-threonine [e] + 1.00 * L-leucine [c] --> 1.00 * Sodium [c] + 1.00 * L-threonine [c] + 1.00 * L-leucine [e] SLC7A6	SLC7A6	Transport, extracellular			0	Upregulated in I48M
										r1877_pos	0.114286	0.942008	1.76327	1.76327	0.572343	r1877	Y+LAT2 Utilized transport	1.00 * Sodium [e] + 1.00 * L-threonine [e] + 1.00 * L-proline [c] --> 1.00 * Sodium [c] + 1.00 * L-threonine [c] + 1.00 * L-proline [e] SLC7A6	SLC7A6	Transport, extracellular			0	Upregulated in I48M
										r1879_pos	0.114286	0.942008	1.76327	1.76327	0.572343	r1879	Y+LAT2 Utilized transport	1.00 * Sodium [e] + 1.00 * L-threonine [e] + 1.00 * L-valine [c] --> 1.00 * Sodium [c] + 1.00 * L-threonine [c] + 1.00 * L-valine [e] SLC7A6	SLC7A6	Transport, extracellular			0	Upregulated in I48M
										r1880_pos	0.114286	0.942008	1.76327	1.76327	0.572343	r1880	Y+LAT2 Utilized transport	1.00 * Sodium [e] + 1.00 * L-threonine [e] + 1.00 * L-homoserine [c] --> 1.00 * Sodium [c] + 1.00 * L-threonine [c] + 1.00 * L-homoserine [e] SLC7A6	SLC7A6	Transport, extracellular			0	Upregulated in I48M
										r1881_pos	0.114286	0.942008	1.76327	1.76327	0.572343	r1881	Y+LAT2 Utilized transport	1.00 * Sodium [e] + 1.00 * L-threonine [e] + 1.00 * L-isoleucine [c] --> 1.00 * Sodium [c] + 1.00 * L-threonine [c] + 1.00 * L-isoleucine [e] SLC7A6	SLC7A6	Transport, extracellular			0	Upregulated in I48M
										r1882_pos	0.114286	0.942008	1.76327	1.76327	0.572343	r1882	Y+LAT2 Utilized transport	1.00 * Sodium [e] + 1.00 * Glycine [c] + 1.00 * L-homoserine [e] --> 1.00 * Sodium [c] + 1.00 * Glycine [e] + 1.00 * L-homoserine [c] SLC7A6	SLC7A6	Transport, extracellular			0	Upregulated in I48M
										r1883_pos	0.114286	0.942008	1.76327	1.76327	0.572343	r1883	Y+LAT2 Utilized transport	1.00 * Sodium [e] + 1.00 * L-alanine [c] + 1.00 * L-homoserine [e] --> 1.00 * Sodium [c] + 1.00 * L-alanine [e] + 1.00 * L-homoserine [c] SLC7A6	SLC7A6	Transport, extracellular			0	Upregulated in I48M
										r1884_pos	0.114286	0.942008	1.76327	1.76327	0.572343	r1884	Y+LAT2 Utilized transport	1.00 * Sodium [e] + 1.00 * L-glutamine [c] + 1.00 * L-homoserine [e] --> 1.00 * Sodium [c] + 1.00 * L-glutamine [e] + 1.00 * L-homoserine [c] SLC7A6	SLC7A6	Transport, extracellular			0	Upregulated in I48M
										r1885_pos	0.114286	0.942008	1.76327	1.76327	0.572343	r1885	Y+LAT2 Utilized transport	1.00 * Sodium [e] + 1.00 * L-serine [c] + 1.00 * L-homoserine [e] --> 1.00 * Sodium [c] + 1.00 * L-serine [e] + 1.00 * L-homoserine [c] SLC7A6	SLC7A6	Transport, extracellular			0	Upregulated in I48M
										r1886_pos	0.114286	0.942008	1.76327	1.76327	0.572343	r1886	Y+LAT2 Utilized transport	1.00 * Sodium [e] + 1.00 * L-methionine [c] + 1.00 * L-homoserine [e] --> 1.00 * Sodium [c] + 1.00 * L-methionine [e] + 1.00 * L-homoserine [c] SLC7A6	SLC7A6	Transport, extracellular			0	Upregulated in I48M
										r1887_pos	0.114286	0.942008	1.58091	1.58091	0.572343	r1887	Y+LAT2 Utilized transport	1.00 * Sodium [e] + 1.00 * L-homoserine [e] + 1.00 * L-tryptophan [c] --> 1.00 * Sodium [c] + 1.00 * L-tryptophan [e] + 1.00 * L-homoserine [c] SLC7A6	SLC7A6	Transport, extracellular			0	Upregulated in I48M
										r1888_pos	0.114286	0.942008	1.58091	1.58091	0.572343	r1888	Y+LAT2 Utilized transport	1.00 * Sodium [e] + 1.00 * L-homoserine [e] + 1.00 * L-phenylalanine [c] --> 1.00 * Sodium [c] + 1.00 * L-phenylalanine [e] + 1.00 * L-homoserine [c] SLC7A6	SLC7A6	Transport, extracellular			0	Upregulated in I48M
										r1889_pos	0.114286	0.942008	1.76327	1.76327	0.572343	r1889	Y+LAT2 Utilized transport	1.00 * Sodium [e] + 1.00 * L-homoserine [e] + 1.00 * L-tyrosine [c] --> 1.00 * Sodium [c] + 1.00 * L-tyrosine [e] + 1.00 * L-homoserine [c] SLC7A6	SLC7A6	Transport, extracellular			0	Upregulated in I48M
										r1890_pos	0.114286	0.942008	1.76327	1.76327	0.572343	r1890	Y+LAT2 Utilized transport	1.00 * Sodium [e] + 1.00 * L-cysteine [c] + 1.00 * L-homoserine [e] --> 1.00 * Sodium [c] + 1.00 * L-cysteine [e] + 1.00 * L-homoserine [c] SLC7A6	SLC7A6	Transport, extracellular			0	Upregulated in I48M
										r1891_pos	0.114286	0.942008	1.76327	1.76327	0.572343	r1891	Y+LAT2 Utilized transport	1.00 * Sodium [e] + 1.00 * L-homoserine [e] + 1.00 * L-leucine [c] --> 1.00 * Sodium [c] + 1.00 * L-leucine [e] + 1.00 * L-homoserine [c] SLC7A6	SLC7A6	Transport, extracellular			0	Upregulated in I48M
										r1892_pos	0.114286	0.942008	1.76327	1.76327	0.572343	r1892	Y+LAT2 Utilized transport	1.00 * Sodium [e] + 1.00 * L-homoserine [e] + 1.00 * L-proline [c] --> 1.00 * Sodium [c] + 1.00 * L-proline [e] + 1.00 * L-homoserine [c] SLC7A6	SLC7A6	Transport, extracellular			0	Upregulated in I48M
[truncated: 1,397 more rows]

## Sheet: Figure 4
Figure 4A
pACOX1/GAPDH	PNPLA3 WT	PNPLA3 I148M
	0.333784	0.829707
	0.582892	0.803292
	0.334847	0.687376
[truncated: 44 more rows]

## Sheet: Figure 5
Figure 5A
ROS
[truncated: 44 more rows]

## Sheet: Figure 6
Figure 6A												Figure 6B
[truncated: 207 more rows]

[truncated: 18 more sheets: Figure 7, Figure 8, Figure 9, Figure 10, Figure 11, Figure 13, Figure 14, Figure 15, Supplementary Figure 1, Supplementary Figure 2, Supplementary Figure 3, Supplementary Figure 4, Supplementary Figure 5, Supplementary Figure 6, Supplementary Figure 7, Supplementary Figure 8, Supplementary Figure 10, Supplementary Figure 11]
